# Supplementary material for: Three-dimensional structure model and predicted ATP interaction rewiring of a deviant RNA ligase 2
Source: BMC Struct Biol. 2015 Oct 9;15:20. doi: 10.1186/s12900-015-0046-0 (PMC4599027; doi:10.1186/s12900-015-0046-0)
Supplement: Additional file 2: — DpRNL model. Atomic coordinates of DpRNL model. (PDB 258 kb) [file 12900_2015_46_MOESM2_ESM.pdb]

REMARK    GENERATED BY TRJCONV
TITLE     RNA ligase 2 in water t= 15000.00000
SOURCE    ORGANISM_SCIENTIFIC: DIPLONEMA PAPILLATUM;                             
REMARK    THIS IS A SIMULATION BOX
CRYST1  117.590  117.590  117.590  90.00  90.00  90.00 P 1        
MODEL       76
HELIX    1   1 PRO -    2  ILE -   10  1                                   9
HELIX    2   2 PRO -   47  SER -   51  1                                   5
HELIX    3   3 GLY -   54  TYR -   65  1                                  12
HELIX    4   4 GLU -   67  LEU -   71  1                                   5
HELIX    5   5 ALA -  114  SER -  124  1                                  11
HELIX    6   6 GLU -  139  ALA -  154  1                                  16
HELIX    7   7 ASN -  178  ARG -  194  1                                  17
HELIX    8   8 TRP -  191  LYS -  193  1                                   3
HELIX    9   9 GLU -  197  LYS -  202  1                                   6
SHEET    1   A 1 VAL -  15  LYS -  20  0
SHEET    1   A 1 ASN -  25  TYR -  29  0
SHEET    1   A 1 ALA -  35  ASN -  40  0
SHEET    1   A 1 TYR -  76  GLU -  81  0
SHEET    1   A 1 VAL -  99  ASP - 105  0
SHEET    1   A 1 LEU - 132  GLY - 135  0
SHEET    1   A 1 GLY - 159  ARG - 163  0
SHEET    1   A 1 ARG - 173  VAL - 176  0
ATOM      1  N   MET     1      42.970  52.300  65.610  1.00  0.00             
ATOM      2  H1  MET     1      42.580  51.340  65.630  1.00  0.00             
ATOM      3  H2  MET     1      42.160  52.870  65.930  1.00  0.00             
ATOM      4  H3  MET     1      43.750  52.330  66.290  1.00  0.00             
ATOM      5  CA  MET     1      43.480  52.760  64.300  1.00  0.00             
ATOM      6  HA  MET     1      44.020  51.890  63.980  1.00  0.00             
ATOM      7  CB  MET     1      42.430  53.120  63.230  1.00  0.00             
ATOM      8  HB1 MET     1      43.060  53.200  62.310  1.00  0.00             
ATOM      9  HB2 MET     1      41.870  54.050  63.420  1.00  0.00             
ATOM     10  CG  MET     1      41.450  52.000  62.890  1.00  0.00             
ATOM     11  HG1 MET     1      40.790  51.720  63.750  1.00  0.00             
ATOM     12  HG2 MET     1      42.000  51.040  62.760  1.00  0.00             
ATOM     13  SD  MET     1      40.330  52.330  61.490  1.00  0.00             
ATOM     14  CE  MET     1      39.450  50.750  61.440  1.00  0.00             
ATOM     15  HE1 MET     1      38.660  50.850  60.650  1.00  0.00             
ATOM     16  HE2 MET     1      38.940  50.630  62.410  1.00  0.00             
ATOM     17  HE3 MET     1      40.120  49.890  61.220  1.00  0.00             
ATOM     18  C   MET     1      44.410  53.890  64.610  1.00  0.00             
ATOM     19  O   MET     1      44.300  54.560  65.630  1.00  0.00             
ATOM     20  N   PRO     2      45.400  54.100  63.810  1.00  0.00             
ATOM     21  CD  PRO     2      45.900  53.180  62.800  1.00  0.00             
ATOM     22  HD1 PRO     2      45.180  52.950  61.980  1.00  0.00             
ATOM     23  HD2 PRO     2      46.230  52.260  63.330  1.00  0.00             
ATOM     24  CA  PRO     2      46.440  54.980  64.260  1.00  0.00             
ATOM     25  HA  PRO     2      46.770  54.780  65.270  1.00  0.00             
ATOM     26  CB  PRO     2      47.650  54.720  63.370  1.00  0.00             
ATOM     27  HB1 PRO     2      48.310  54.070  63.970  1.00  0.00             
ATOM     28  HB2 PRO     2      48.260  55.550  62.960  1.00  0.00             
ATOM     29  CG  PRO     2      47.060  53.960  62.160  1.00  0.00             
ATOM     30  HG1 PRO     2      46.610  54.580  61.370  1.00  0.00             
ATOM     31  HG2 PRO     2      47.800  53.390  61.560  1.00  0.00             
ATOM     32  C   PRO     2      46.060  56.420  64.200  1.00  0.00             
ATOM     33  O   PRO     2      46.430  57.250  65.020  1.00  0.00             
ATOM     34  N   LEU     3      45.290  56.850  63.180  1.00  0.00             
ATOM     35  HN  LEU     3      44.870  56.250  62.500  1.00  0.00             
ATOM     36  CA  LEU     3      44.840  58.190  63.040  1.00  0.00             
ATOM     37  HA  LEU     3      45.640  58.910  63.060  1.00  0.00             
ATOM     38  CB  LEU     3      44.050  58.380  61.730  1.00  0.00             
ATOM     39  HB1 LEU     3      43.550  59.380  61.660  1.00  0.00             
ATOM     40  HB2 LEU     3      43.240  57.630  61.600  1.00  0.00             
ATOM     41  CG  LEU     3      44.810  58.330  60.400  1.00  0.00             
ATOM     42  HG  LEU     3      45.740  58.950  60.530  1.00  0.00             
ATOM     43  CD1 LEU     3      45.300  56.910  60.110  1.00  0.00             
ATOM     44 1HD1 LEU     3      44.460  56.200  59.990  1.00  0.00             
ATOM     45 2HD1 LEU     3      46.090  56.440  60.730  1.00  0.00             
ATOM     46 3HD1 LEU     3      45.810  56.940  59.110  1.00  0.00             
ATOM     47  CD2 LEU     3      43.990  58.820  59.200  1.00  0.00             
ATOM     48 1HD2 LEU     3      44.580  58.720  58.270  1.00  0.00             
ATOM     49 2HD2 LEU     3      43.750  59.910  59.270  1.00  0.00             
ATOM     50 3HD2 LEU     3      43.050  58.260  58.990  1.00  0.00             
ATOM     51  C   LEU     3      43.890  58.600  64.120  1.00  0.00             
ATOM     52  O   LEU     3      43.920  59.690  64.700  1.00  0.00             
ATOM     53  N   SER     4      42.960  57.710  64.500  1.00  0.00             
ATOM     54  HN  SER     4      42.820  56.900  63.940  1.00  0.00             
ATOM     55  CA  SER     4      42.000  57.940  65.550  1.00  0.00             
ATOM     56  HA  SER     4      41.430  58.820  65.310  1.00  0.00             
ATOM     57  CB  SER     4      41.330  56.560  65.660  1.00  0.00             
ATOM     58  HB1 SER     4      40.440  56.620  66.310  1.00  0.00             
ATOM     59  HB2 SER     4      42.030  55.780  66.040  1.00  0.00             
ATOM     60  OG  SER     4      40.830  56.210  64.370  1.00  0.00             
ATOM     61  HG1 SER     4      40.190  55.520  64.540  1.00  0.00             
ATOM     62  C   SER     4      42.610  58.170  66.890  1.00  0.00             
ATOM     63  O   SER     4      42.310  59.070  67.680  1.00  0.00             
ATOM     64  N   GLN     5      43.620  57.330  67.180  1.00  0.00             
ATOM     65  HN  GLN     5      43.910  56.580  66.580  1.00  0.00             
ATOM     66  CA  GLN     5      44.400  57.450  68.380  1.00  0.00             
ATOM     67  HA  GLN     5      43.720  57.410  69.220  1.00  0.00             
ATOM     68  CB  GLN     5      45.430  56.320  68.390  1.00  0.00             
ATOM     69  HB1 GLN     5      46.130  56.560  67.580  1.00  0.00             
ATOM     70  HB2 GLN     5      44.940  55.360  68.130  1.00  0.00             
ATOM     71  CG  GLN     5      46.180  56.090  69.710  1.00  0.00             
ATOM     72  HG1 GLN     5      45.390  55.910  70.470  1.00  0.00             
ATOM     73  HG2 GLN     5      46.830  56.930  70.020  1.00  0.00             
ATOM     74  CD  GLN     5      47.040  54.840  69.500  1.00  0.00             
ATOM     75  OE1 GLN     5      46.660  53.710  69.200  1.00  0.00             
ATOM     76  NE2 GLN     5      48.350  55.000  69.790  1.00  0.00             
ATOM     77 1HE2 GLN     5      48.870  54.170  69.580  1.00  0.00             
ATOM     78 2HE2 GLN     5      48.730  55.920  69.810  1.00  0.00             
ATOM     79  C   GLN     5      45.100  58.750  68.520  1.00  0.00             
ATOM     80  O   GLN     5      45.120  59.320  69.610  1.00  0.00             
ATOM     81  N   GLY     6      45.670  59.330  67.440  1.00  0.00             
ATOM     82  HN  GLY     6      45.500  58.770  66.630  1.00  0.00             
ATOM     83  CA  GLY     6      46.290  60.620  67.410  1.00  0.00             
ATOM     84  HA1 GLY     6      46.920  60.680  66.530  1.00  0.00             
ATOM     85  HA2 GLY     6      46.890  60.570  68.310  1.00  0.00             
ATOM     86  C   GLY     6      45.360  61.780  67.410  1.00  0.00             
ATOM     87  O   GLY     6      45.680  62.830  67.950  1.00  0.00             
ATOM     88  N   ALA     7      44.180  61.690  66.760  1.00  0.00             
ATOM     89  HN  ALA     7      43.850  61.030  66.090  1.00  0.00             
ATOM     90  CA  ALA     7      43.190  62.730  66.770  1.00  0.00             
ATOM     91  HA  ALA     7      43.640  63.680  66.560  1.00  0.00             
ATOM     92  CB  ALA     7      42.060  62.180  65.890  1.00  0.00             
ATOM     93  HB1 ALA     7      41.730  61.260  66.410  1.00  0.00             
ATOM     94  HB2 ALA     7      42.430  61.830  64.900  1.00  0.00             
ATOM     95  HB3 ALA     7      41.250  62.940  65.790  1.00  0.00             
ATOM     96  C   ALA     7      42.680  62.990  68.150  1.00  0.00             
ATOM     97  O   ALA     7      42.480  64.130  68.580  1.00  0.00             
ATOM     98  N   ALA     8      42.600  61.890  68.920  1.00  0.00             
ATOM     99  HN  ALA     8      42.730  60.980  68.520  1.00  0.00             
ATOM    100  CA  ALA     8      42.230  61.940  70.300  1.00  0.00             
ATOM    101  HA  ALA     8      41.460  62.690  70.420  1.00  0.00             
ATOM    102  CB  ALA     8      41.650  60.580  70.720  1.00  0.00             
ATOM    103  HB1 ALA     8      40.720  60.320  70.180  1.00  0.00             
ATOM    104  HB2 ALA     8      41.260  60.550  71.760  1.00  0.00             
ATOM    105  HB3 ALA     8      42.320  59.730  70.510  1.00  0.00             
ATOM    106  C   ALA     8      43.290  62.420  71.240  1.00  0.00             
ATOM    107  O   ALA     8      42.870  63.000  72.240  1.00  0.00             
ATOM    108  N   LEU     9      44.580  62.150  71.000  1.00  0.00             
ATOM    109  HN  LEU     9      44.820  61.660  70.160  1.00  0.00             
ATOM    110  CA  LEU     9      45.640  62.810  71.720  1.00  0.00             
ATOM    111  HA  LEU     9      45.570  62.550  72.750  1.00  0.00             
ATOM    112  CB  LEU     9      47.000  62.290  71.240  1.00  0.00             
ATOM    113  HB1 LEU     9      47.100  62.380  70.140  1.00  0.00             
ATOM    114  HB2 LEU     9      47.180  61.200  71.340  1.00  0.00             
ATOM    115  CG  LEU     9      48.310  62.820  71.850  1.00  0.00             
ATOM    116  HG  LEU     9      48.330  63.920  71.700  1.00  0.00             
ATOM    117  CD1 LEU     9      48.520  62.510  73.350  1.00  0.00             
ATOM    118 1HD1 LEU     9      49.460  62.970  73.710  1.00  0.00             
ATOM    119 2HD1 LEU     9      48.440  61.410  73.490  1.00  0.00             
ATOM    120 3HD1 LEU     9      47.680  62.880  73.960  1.00  0.00             
ATOM    121  CD2 LEU     9      49.520  62.290  71.060  1.00  0.00             
ATOM    122 1HD2 LEU     9      50.470  62.580  71.570  1.00  0.00             
ATOM    123 2HD2 LEU     9      49.480  62.520  69.980  1.00  0.00             
ATOM    124 3HD2 LEU     9      49.430  61.190  71.150  1.00  0.00             
ATOM    125  C   LEU     9      45.680  64.270  71.460  1.00  0.00             
ATOM    126  O   LEU     9      45.990  65.080  72.330  1.00  0.00             
ATOM    127  N   ILE    10      45.450  64.780  70.230  1.00  0.00             
ATOM    128  HN  ILE    10      45.290  64.190  69.440  1.00  0.00             
ATOM    129  CA  ILE    10      45.350  66.180  69.970  1.00  0.00             
ATOM    130  HA  ILE    10      46.250  66.560  70.420  1.00  0.00             
ATOM    131  CB  ILE    10      45.550  66.470  68.510  1.00  0.00             
ATOM    132  HB  ILE    10      44.870  65.800  67.950  1.00  0.00             
ATOM    133  CG2 ILE    10      45.060  67.880  68.110  1.00  0.00             
ATOM    134 1HG2 ILE    10      44.200  68.210  68.740  1.00  0.00             
ATOM    135 2HG2 ILE    10      44.820  68.060  67.050  1.00  0.00             
ATOM    136 3HG2 ILE    10      45.910  68.580  68.310  1.00  0.00             
ATOM    137  CG1 ILE    10      46.960  66.050  68.070  1.00  0.00             
ATOM    138 1HG1 ILE    10      47.430  65.200  68.610  1.00  0.00             
ATOM    139 2HG1 ILE    10      47.620  66.900  68.330  1.00  0.00             
ATOM    140  CD  ILE    10      47.080  65.870  66.540  1.00  0.00             
ATOM    141  HD1 ILE    10      48.120  65.930  66.160  1.00  0.00             
ATOM    142  HD2 ILE    10      46.650  66.780  66.100  1.00  0.00             
ATOM    143  HD3 ILE    10      46.590  64.930  66.220  1.00  0.00             
ATOM    144  C   ILE    10      44.160  66.770  70.650  1.00  0.00             
ATOM    145  O   ILE    10      44.330  67.760  71.360  1.00  0.00             
ATOM    146  N   ARG    11      42.950  66.230  70.460  1.00  0.00             
ATOM    147  HN  ARG    11      42.820  65.520  69.770  1.00  0.00             
ATOM    148  CA  ARG    11      41.750  66.740  71.040  1.00  0.00             
ATOM    149  HA  ARG    11      40.890  66.190  70.640  1.00  0.00             
ATOM    150  CB  ARG    11      41.670  66.370  72.530  1.00  0.00             
ATOM    151  HB1 ARG    11      42.200  67.130  73.140  1.00  0.00             
ATOM    152  HB2 ARG    11      42.250  65.430  72.600  1.00  0.00             
ATOM    153  CG  ARG    11      40.270  66.170  73.120  1.00  0.00             
ATOM    154  HG1 ARG    11      39.640  65.330  72.740  1.00  0.00             
ATOM    155  HG2 ARG    11      39.670  67.090  72.970  1.00  0.00             
ATOM    156  CD  ARG    11      40.460  65.960  74.620  1.00  0.00             
ATOM    157  HD1 ARG    11      41.010  66.800  75.080  1.00  0.00             
ATOM    158  HD2 ARG    11      41.050  65.050  74.880  1.00  0.00             
ATOM    159  NE  ARG    11      39.070  65.790  75.130  1.00  0.00             
ATOM    160  HE  ARG    11      38.320  65.590  74.510  1.00  0.00             
ATOM    161  CZ  ARG    11      38.750  66.210  76.390  1.00  0.00             
ATOM    162  NH1 ARG    11      39.760  66.250  77.300  1.00  0.00             
ATOM    163 1HH1 ARG    11      40.630  65.760  77.190  1.00  0.00             
ATOM    164 2HH1 ARG    11      39.500  66.570  78.210  1.00  0.00             
ATOM    165  NH2 ARG    11      37.500  66.620  76.770  1.00  0.00             
ATOM    166 1HH2 ARG    11      36.740  66.470  76.140  1.00  0.00             
ATOM    167 2HH2 ARG    11      37.370  67.010  77.680  1.00  0.00             
ATOM    168  C   ARG    11      41.340  68.100  70.610  1.00  0.00             
ATOM    169  O   ARG    11      41.360  68.370  69.410  1.00  0.00             
ATOM    170  N   SER    12      40.880  68.920  71.570  1.00  0.00             
ATOM    171  HN  SER    12      40.920  68.430  72.430  1.00  0.00             
ATOM    172  CA  SER    12      40.200  70.180  71.450  1.00  0.00             
ATOM    173  HA  SER    12      39.340  69.950  70.840  1.00  0.00             
ATOM    174  CB  SER    12      39.810  70.840  72.780  1.00  0.00             
ATOM    175  HB1 SER    12      38.990  71.590  72.600  1.00  0.00             
ATOM    176  HB2 SER    12      40.680  71.350  73.230  1.00  0.00             
ATOM    177  OG  SER    12      39.470  69.740  73.600  1.00  0.00             
ATOM    178  HG1 SER    12      38.980  70.060  74.360  1.00  0.00             
ATOM    179  C   SER    12      40.910  71.260  70.720  1.00  0.00             
ATOM    180  O   SER    12      40.230  72.050  70.070  1.00  0.00             
ATOM    181  N   PRO    13      42.180  71.550  70.750  1.00  0.00             
ATOM    182  CD  PRO    13      43.080  71.010  71.760  1.00  0.00             
ATOM    183  HD1 PRO    13      43.220  69.930  71.540  1.00  0.00             
ATOM    184  HD2 PRO    13      42.660  71.120  72.790  1.00  0.00             
ATOM    185  CA  PRO    13      42.820  72.520  69.910  1.00  0.00             
ATOM    186  HA  PRO    13      42.360  73.400  70.320  1.00  0.00             
ATOM    187  CB  PRO    13      44.310  72.400  70.230  1.00  0.00             
ATOM    188  HB1 PRO    13      44.810  73.360  70.000  1.00  0.00             
ATOM    189  HB2 PRO    13      44.800  71.640  69.600  1.00  0.00             
ATOM    190  CG  PRO    13      44.270  71.970  71.700  1.00  0.00             
ATOM    191  HG1 PRO    13      45.210  71.480  72.040  1.00  0.00             
ATOM    192  HG2 PRO    13      44.150  72.960  72.190  1.00  0.00             
ATOM    193  C   PRO    13      42.550  72.470  68.450  1.00  0.00             
ATOM    194  O   PRO    13      42.690  73.480  67.770  1.00  0.00             
ATOM    195  N   THR    14      42.100  71.310  67.900  1.00  0.00             
ATOM    196  HN  THR    14      42.090  70.560  68.540  1.00  0.00             
ATOM    197  CA  THR    14      41.570  70.980  66.610  1.00  0.00             
ATOM    198  HA  THR    14      40.790  70.260  66.790  1.00  0.00             
ATOM    199  CB  THR    14      40.930  72.060  65.780  1.00  0.00             
ATOM    200  HB  THR    14      41.630  72.890  65.520  1.00  0.00             
ATOM    201  OG1 THR    14      39.810  72.580  66.470  1.00  0.00             
ATOM    202  HG1 THR    14      40.310  73.310  66.870  1.00  0.00             
ATOM    203  CG2 THR    14      40.310  71.540  64.470  1.00  0.00             
ATOM    204 1HG2 THR    14      39.620  72.360  64.130  1.00  0.00             
ATOM    205 2HG2 THR    14      39.690  70.660  64.740  1.00  0.00             
ATOM    206 3HG2 THR    14      41.050  71.360  63.670  1.00  0.00             
ATOM    207  C   THR    14      42.580  70.260  65.790  1.00  0.00             
ATOM    208  O   THR    14      43.680  70.780  65.560  1.00  0.00             
ATOM    209  N   VAL    15      42.320  68.990  65.430  1.00  0.00             
ATOM    210  HN  VAL    15      41.460  68.550  65.700  1.00  0.00             
ATOM    211  CA  VAL    15      43.190  68.260  64.560  1.00  0.00             
ATOM    212  HA  VAL    15      44.220  68.560  64.720  1.00  0.00             
ATOM    213  CB  VAL    15      43.020  66.790  64.740  1.00  0.00             
ATOM    214  HB  VAL    15      43.130  66.480  65.810  1.00  0.00             
ATOM    215  CG1 VAL    15      41.640  66.240  64.370  1.00  0.00             
ATOM    216 1HG1 VAL    15      41.570  65.130  64.410  1.00  0.00             
ATOM    217 2HG1 VAL    15      41.510  66.430  63.280  1.00  0.00             
ATOM    218 3HG1 VAL    15      40.810  66.780  64.860  1.00  0.00             
ATOM    219  CG2 VAL    15      43.990  65.870  63.970  1.00  0.00             
ATOM    220 1HG2 VAL    15      44.120  66.230  62.920  1.00  0.00             
ATOM    221 2HG2 VAL    15      43.810  64.780  64.110  1.00  0.00             
ATOM    222 3HG2 VAL    15      45.030  65.980  64.340  1.00  0.00             
ATOM    223  C   VAL    15      43.070  68.660  63.130  1.00  0.00             
ATOM    224  O   VAL    15      41.920  68.730  62.670  1.00  0.00             
ATOM    225  N   THR    16      44.200  68.940  62.470  1.00  0.00             
ATOM    226  HN  THR    16      45.020  69.000  63.040  1.00  0.00             
ATOM    227  CA  THR    16      44.360  69.180  61.060  1.00  0.00             
ATOM    228  HA  THR    16      43.430  69.090  60.520  1.00  0.00             
ATOM    229  CB  THR    16      44.950  70.530  60.770  1.00  0.00             
ATOM    230  HB  THR    16      45.840  70.740  61.390  1.00  0.00             
ATOM    231  OG1 THR    16      43.980  71.550  61.010  1.00  0.00             
ATOM    232  HG1 THR    16      43.860  71.620  61.960  1.00  0.00             
ATOM    233  CG2 THR    16      45.380  70.730  59.310  1.00  0.00             
ATOM    234 1HG2 THR    16      44.460  70.600  58.710  1.00  0.00             
ATOM    235 2HG2 THR    16      46.160  70.040  58.910  1.00  0.00             
ATOM    236 3HG2 THR    16      45.830  71.730  59.110  1.00  0.00             
ATOM    237  C   THR    16      45.320  68.140  60.590  1.00  0.00             
ATOM    238  O   THR    16      46.360  67.880  61.190  1.00  0.00             
ATOM    239  N   ALA    17      44.870  67.470  59.510  1.00  0.00             
ATOM    240  HN  ALA    17      43.950  67.620  59.170  1.00  0.00             
ATOM    241  CA  ALA    17      45.660  66.450  58.900  1.00  0.00             
ATOM    242  HA  ALA    17      46.390  65.990  59.560  1.00  0.00             
ATOM    243  CB  ALA    17      44.760  65.280  58.500  1.00  0.00             
ATOM    244  HB1 ALA    17      45.390  64.460  58.090  1.00  0.00             
ATOM    245  HB2 ALA    17      43.990  65.670  57.810  1.00  0.00             
ATOM    246  HB3 ALA    17      44.190  64.860  59.350  1.00  0.00             
ATOM    247  C   ALA    17      46.280  66.960  57.660  1.00  0.00             
ATOM    248  O   ALA    17      45.570  67.320  56.720  1.00  0.00             
ATOM    249  N   GLU    18      47.610  66.820  57.510  1.00  0.00             
ATOM    250  HN  GLU    18      48.120  66.340  58.240  1.00  0.00             
ATOM    251  CA  GLU    18      48.370  67.240  56.370  1.00  0.00             
ATOM    252  HA  GLU    18      47.780  67.590  55.540  1.00  0.00             
ATOM    253  CB  GLU    18      49.340  68.390  56.680  1.00  0.00             
ATOM    254  HB1 GLU    18      50.240  68.460  56.020  1.00  0.00             
ATOM    255  HB2 GLU    18      49.670  68.070  57.690  1.00  0.00             
ATOM    256  CG  GLU    18      48.700  69.750  56.940  1.00  0.00             
ATOM    257  HG1 GLU    18      48.070  69.750  57.860  1.00  0.00             
ATOM    258  HG2 GLU    18      48.100  70.040  56.050  1.00  0.00             
ATOM    259  CD  GLU    18      49.790  70.800  57.130  1.00  0.00             
ATOM    260  OE1 GLU    18      49.370  71.990  56.970  1.00  0.00             
ATOM    261  OE2 GLU    18      51.000  70.540  57.390  1.00  0.00             
ATOM    262  C   GLU    18      49.240  66.100  55.950  1.00  0.00             
ATOM    263  O   GLU    18      49.470  65.190  56.740  1.00  0.00             
ATOM    264  N   GLU    19      49.680  66.050  54.670  1.00  0.00             
ATOM    265  HN  GLU    19      49.400  66.700  53.970  1.00  0.00             
ATOM    266  CA  GLU    19      50.610  65.100  54.190  1.00  0.00             
ATOM    267  HA  GLU    19      50.200  64.110  54.350  1.00  0.00             
ATOM    268  CB  GLU    19      50.800  65.350  52.670  1.00  0.00             
ATOM    269  HB1 GLU    19      51.650  64.750  52.280  1.00  0.00             
ATOM    270  HB2 GLU    19      51.010  66.430  52.500  1.00  0.00             
ATOM    271  CG  GLU    19      49.530  64.970  51.920  1.00  0.00             
ATOM    272  HG1 GLU    19      48.650  65.410  52.450  1.00  0.00             
ATOM    273  HG2 GLU    19      49.310  63.890  51.910  1.00  0.00             
ATOM    274  CD  GLU    19      49.440  65.540  50.510  1.00  0.00             
ATOM    275  OE1 GLU    19      48.590  66.450  50.330  1.00  0.00             
ATOM    276  OE2 GLU    19      50.030  65.080  49.500  1.00  0.00             
ATOM    277  C   GLU    19      51.950  65.080  54.850  1.00  0.00             
ATOM    278  O   GLU    19      52.440  66.170  55.110  1.00  0.00             
ATOM    279  N   LYS    20      52.560  63.900  55.100  1.00  0.00             
ATOM    280  HN  LYS    20      52.040  63.060  55.010  1.00  0.00             
ATOM    281  CA  LYS    20      53.920  63.680  55.460  1.00  0.00             
ATOM    282  HA  LYS    20      54.340  64.670  55.490  1.00  0.00             
ATOM    283  CB  LYS    20      54.050  62.890  56.770  1.00  0.00             
ATOM    284  HB1 LYS    20      53.410  61.980  56.790  1.00  0.00             
ATOM    285  HB2 LYS    20      53.760  63.540  57.630  1.00  0.00             
ATOM    286  CG  LYS    20      55.470  62.400  57.060  1.00  0.00             
ATOM    287  HG1 LYS    20      55.790  61.650  56.300  1.00  0.00             
ATOM    288  HG2 LYS    20      55.440  61.850  58.020  1.00  0.00             
ATOM    289  CD  LYS    20      56.580  63.440  57.260  1.00  0.00             
ATOM    290  HD1 LYS    20      56.270  63.940  58.190  1.00  0.00             
ATOM    291  HD2 LYS    20      56.530  64.090  56.370  1.00  0.00             
ATOM    292  CE  LYS    20      58.000  62.890  57.460  1.00  0.00             
ATOM    293  HE1 LYS    20      57.950  62.220  58.350  1.00  0.00             
ATOM    294  HE2 LYS    20      58.790  63.620  57.730  1.00  0.00             
ATOM    295  NZ  LYS    20      58.520  62.170  56.280  1.00  0.00             
ATOM    296  HZ1 LYS    20      59.560  62.290  56.320  1.00  0.00             
ATOM    297  HZ2 LYS    20      58.260  62.730  55.440  1.00  0.00             
ATOM    298  HZ3 LYS    20      58.130  61.220  56.240  1.00  0.00             
ATOM    299  C   LYS    20      54.570  62.910  54.370  1.00  0.00             
ATOM    300  O   LYS    20      54.280  61.740  54.120  1.00  0.00             
ATOM    301  N   VAL    21      55.380  63.610  53.550  1.00  0.00             
ATOM    302  HN  VAL    21      55.600  64.540  53.820  1.00  0.00             
ATOM    303  CA  VAL    21      56.080  63.000  52.460  1.00  0.00             
ATOM    304  HA  VAL    21      55.590  62.070  52.200  1.00  0.00             
ATOM    305  CB  VAL    21      56.090  63.890  51.250  1.00  0.00             
ATOM    306  HB  VAL    21      56.580  63.330  50.420  1.00  0.00             
ATOM    307  CG1 VAL    21      54.620  64.110  50.850  1.00  0.00             
ATOM    308 1HG1 VAL    21      54.230  64.980  51.410  1.00  0.00             
ATOM    309 2HG1 VAL    21      53.950  63.310  51.230  1.00  0.00             
ATOM    310 3HG1 VAL    21      54.650  64.380  49.770  1.00  0.00             
ATOM    311  CG2 VAL    21      56.860  65.200  51.450  1.00  0.00             
ATOM    312 1HG2 VAL    21      56.730  65.920  50.600  1.00  0.00             
ATOM    313 2HG2 VAL    21      57.960  65.000  51.460  1.00  0.00             
ATOM    314 3HG2 VAL    21      56.560  65.760  52.350  1.00  0.00             
ATOM    315  C   VAL    21      57.500  62.800  52.840  1.00  0.00             
ATOM    316  O   VAL    21      57.850  63.170  53.960  1.00  0.00             
ATOM    317  N   ASP    22      58.390  62.240  51.990  1.00  0.00             
ATOM    318  HN  ASP    22      58.120  61.810  51.130  1.00  0.00             
ATOM    319  CA  ASP    22      59.680  61.740  52.380  1.00  0.00             
ATOM    320  HA  ASP    22      60.060  62.250  53.240  1.00  0.00             
ATOM    321  CB  ASP    22      59.600  60.330  53.000  1.00  0.00             
ATOM    322  HB1 ASP    22      59.140  59.690  52.220  1.00  0.00             
ATOM    323  HB2 ASP    22      58.940  60.330  53.900  1.00  0.00             
ATOM    324  CG  ASP    22      60.910  59.770  53.480  1.00  0.00             
ATOM    325  OD1 ASP    22      61.410  58.820  52.830  1.00  0.00             
ATOM    326  OD2 ASP    22      61.520  60.390  54.400  1.00  0.00             
ATOM    327  C   ASP    22      60.630  61.790  51.240  1.00  0.00             
ATOM    328  O   ASP    22      60.470  61.200  50.170  1.00  0.00             
ATOM    329  N   GLY    23      61.740  62.530  51.430  1.00  0.00             
ATOM    330  HN  GLY    23      61.730  63.120  52.230  1.00  0.00             
ATOM    331  CA  GLY    23      62.950  62.550  50.660  1.00  0.00             
ATOM    332  HA1 GLY    23      62.800  63.210  49.820  1.00  0.00             
ATOM    333  HA2 GLY    23      63.140  61.520  50.430  1.00  0.00             
ATOM    334  C   GLY    23      64.140  63.090  51.390  1.00  0.00             
ATOM    335  O   GLY    23      65.010  63.740  50.800  1.00  0.00             
ATOM    336  N   SER    24      64.230  62.880  52.710  1.00  0.00             
ATOM    337  HN  SER    24      63.450  62.550  53.240  1.00  0.00             
ATOM    338  CA  SER    24      65.320  63.240  53.560  1.00  0.00             
ATOM    339  HA  SER    24      65.390  62.560  54.390  1.00  0.00             
ATOM    340  CB  SER    24      66.700  63.010  52.900  1.00  0.00             
ATOM    341  HB1 SER    24      66.900  63.760  52.110  1.00  0.00             
ATOM    342  HB2 SER    24      66.760  61.980  52.490  1.00  0.00             
ATOM    343  OG  SER    24      67.780  63.190  53.820  1.00  0.00             
ATOM    344  HG1 SER    24      68.330  62.410  53.750  1.00  0.00             
ATOM    345  C   SER    24      65.250  64.640  54.100  1.00  0.00             
ATOM    346  O   SER    24      65.250  65.630  53.370  1.00  0.00             
ATOM    347  N   ASN    25      65.230  64.760  55.440  1.00  0.00             
ATOM    348  HN  ASN    25      65.300  63.900  55.940  1.00  0.00             
ATOM    349  CA  ASN    25      64.950  66.020  56.050  1.00  0.00             
ATOM    350  HA  ASN    25      64.010  66.430  55.700  1.00  0.00             
ATOM    351  CB  ASN    25      64.660  65.740  57.530  1.00  0.00             
ATOM    352  HB1 ASN    25      64.250  66.650  58.020  1.00  0.00             
ATOM    353  HB2 ASN    25      65.610  65.440  58.030  1.00  0.00             
ATOM    354  CG  ASN    25      63.610  64.690  57.850  1.00  0.00             
ATOM    355  OD1 ASN    25      63.690  63.980  58.840  1.00  0.00             
ATOM    356  ND2 ASN    25      62.650  64.580  56.880  1.00  0.00             
ATOM    357 1HD2 ASN    25      62.150  63.720  56.820  1.00  0.00             
ATOM    358 2HD2 ASN    25      62.740  65.180  56.090  1.00  0.00             
ATOM    359  C   ASN    25      66.020  67.040  55.880  1.00  0.00             
ATOM    360  O   ASN    25      67.210  66.720  55.940  1.00  0.00             
ATOM    361  N   LEU    26      65.680  68.340  55.810  1.00  0.00             
ATOM    362  HN  LEU    26      64.760  68.700  56.000  1.00  0.00             
ATOM    363  CA  LEU    26      66.710  69.320  55.810  1.00  0.00             
ATOM    364  HA  LEU    26      67.550  68.890  56.330  1.00  0.00             
ATOM    365  CB  LEU    26      67.050  69.740  54.370  1.00  0.00             
ATOM    366  HB1 LEU    26      66.110  70.150  53.950  1.00  0.00             
ATOM    367  HB2 LEU    26      67.380  68.890  53.730  1.00  0.00             
ATOM    368  CG  LEU    26      68.160  70.800  54.230  1.00  0.00             
ATOM    369  HG  LEU    26      67.780  71.770  54.630  1.00  0.00             
ATOM    370  CD1 LEU    26      69.450  70.430  54.980  1.00  0.00             
ATOM    371 1HD1 LEU    26      69.330  70.420  56.100  1.00  0.00             
ATOM    372 2HD1 LEU    26      70.260  71.120  54.690  1.00  0.00             
ATOM    373 3HD1 LEU    26      69.740  69.400  54.690  1.00  0.00             
ATOM    374  CD2 LEU    26      68.370  71.020  52.730  1.00  0.00             
ATOM    375 1HD2 LEU    26      68.640  70.100  52.180  1.00  0.00             
ATOM    376 2HD2 LEU    26      69.110  71.770  52.360  1.00  0.00             
ATOM    377 3HD2 LEU    26      67.480  71.480  52.250  1.00  0.00             
ATOM    378  C   LEU    26      66.140  70.460  56.580  1.00  0.00             
ATOM    379  O   LEU    26      65.080  71.020  56.280  1.00  0.00             
ATOM    380  N   ALA    27      66.820  70.930  57.650  1.00  0.00             
ATOM    381  HN  ALA    27      67.730  70.570  57.840  1.00  0.00             
ATOM    382  CA  ALA    27      66.410  72.060  58.420  1.00  0.00             
ATOM    383  HA  ALA    27      65.610  72.600  57.940  1.00  0.00             
ATOM    384  CB  ALA    27      66.210  71.470  59.830  1.00  0.00             
ATOM    385  HB1 ALA    27      65.340  70.810  59.680  1.00  0.00             
ATOM    386  HB2 ALA    27      65.870  72.220  60.580  1.00  0.00             
ATOM    387  HB3 ALA    27      67.110  70.900  60.140  1.00  0.00             
ATOM    388  C   ALA    27      67.460  73.110  58.410  1.00  0.00             
ATOM    389  O   ALA    27      68.640  72.860  58.670  1.00  0.00             
ATOM    390  N   VAL    28      67.080  74.400  58.240  1.00  0.00             
ATOM    391  HN  VAL    28      66.100  74.550  58.190  1.00  0.00             
ATOM    392  CA  VAL    28      67.920  75.480  57.830  1.00  0.00             
ATOM    393  HA  VAL    28      68.950  75.180  57.770  1.00  0.00             
ATOM    394  CB  VAL    28      67.520  76.040  56.490  1.00  0.00             
ATOM    395  HB  VAL    28      66.430  76.130  56.320  1.00  0.00             
ATOM    396  CG1 VAL    28      68.140  77.400  56.110  1.00  0.00             
ATOM    397 1HG1 VAL    28      67.770  77.670  55.090  1.00  0.00             
ATOM    398 2HG1 VAL    28      69.240  77.300  56.090  1.00  0.00             
ATOM    399 3HG1 VAL    28      67.840  78.250  56.760  1.00  0.00             
ATOM    400  CG2 VAL    28      67.890  74.960  55.460  1.00  0.00             
ATOM    401 1HG2 VAL    28      67.220  74.090  55.570  1.00  0.00             
ATOM    402 2HG2 VAL    28      68.940  74.690  55.690  1.00  0.00             
ATOM    403 3HG2 VAL    28      67.760  75.340  54.420  1.00  0.00             
ATOM    404  C   VAL    28      67.780  76.540  58.880  1.00  0.00             
ATOM    405  O   VAL    28      66.740  77.170  59.040  1.00  0.00             
ATOM    406  N   TYR    29      68.880  76.750  59.630  1.00  0.00             
ATOM    407  HN  TYR    29      69.730  76.270  59.400  1.00  0.00             
ATOM    408  CA  TYR    29      68.880  77.740  60.660  1.00  0.00             
ATOM    409  HA  TYR    29      67.950  77.800  61.210  1.00  0.00             
ATOM    410  CB  TYR    29      69.970  77.340  61.680  1.00  0.00             
ATOM    411  HB1 TYR    29      70.190  78.140  62.410  1.00  0.00             
ATOM    412  HB2 TYR    29      70.920  77.160  61.130  1.00  0.00             
ATOM    413  CG  TYR    29      69.480  76.150  62.430  1.00  0.00             
ATOM    414  CD1 TYR    29      69.410  74.860  61.980  1.00  0.00             
ATOM    415  HD1 TYR    29      69.580  74.580  60.940  1.00  0.00             
ATOM    416  CE1 TYR    29      69.200  73.810  62.850  1.00  0.00             
ATOM    417  HE1 TYR    29      69.180  72.770  62.550  1.00  0.00             
ATOM    418  CZ  TYR    29      69.020  74.120  64.180  1.00  0.00             
ATOM    419  OH  TYR    29      68.820  73.050  65.080  1.00  0.00             
ATOM    420  HH  TYR    29      68.840  73.330  65.990  1.00  0.00             
ATOM    421  CD2 TYR    29      69.320  76.420  63.760  1.00  0.00             
ATOM    422  HD2 TYR    29      69.410  77.420  64.140  1.00  0.00             
ATOM    423  CE2 TYR    29      69.170  75.390  64.670  1.00  0.00             
ATOM    424  HE2 TYR    29      68.990  75.580  65.720  1.00  0.00             
ATOM    425  C   TYR    29      69.140  79.110  60.140  1.00  0.00             
ATOM    426  O   TYR    29      69.670  79.300  59.060  1.00  0.00             
ATOM    427  N   LEU    30      68.580  80.170  60.750  1.00  0.00             
ATOM    428  HN  LEU    30      68.030  80.030  61.570  1.00  0.00             
ATOM    429  CA  LEU    30      68.840  81.520  60.360  1.00  0.00             
ATOM    430  HA  LEU    30      69.100  81.540  59.300  1.00  0.00             
ATOM    431  CB  LEU    30      67.610  82.410  60.600  1.00  0.00             
ATOM    432  HB1 LEU    30      67.400  82.570  61.690  1.00  0.00             
ATOM    433  HB2 LEU    30      66.740  81.770  60.360  1.00  0.00             
ATOM    434  CG  LEU    30      67.470  83.700  59.790  1.00  0.00             
ATOM    435  HG  LEU    30      66.540  84.210  60.070  1.00  0.00             
ATOM    436  CD1 LEU    30      68.640  84.700  59.970  1.00  0.00             
ATOM    437 1HD1 LEU    30      68.820  84.960  61.030  1.00  0.00             
ATOM    438 2HD1 LEU    30      68.350  85.600  59.380  1.00  0.00             
ATOM    439 3HD1 LEU    30      69.580  84.300  59.530  1.00  0.00             
ATOM    440  CD2 LEU    30      67.270  83.500  58.270  1.00  0.00             
ATOM    441 1HD2 LEU    30      66.500  82.730  58.080  1.00  0.00             
ATOM    442 2HD2 LEU    30      68.130  82.980  57.790  1.00  0.00             
ATOM    443 3HD2 LEU    30      67.050  84.460  57.750  1.00  0.00             
ATOM    444  C   LEU    30      70.020  82.090  61.070  1.00  0.00             
ATOM    445  O   LEU    30      69.870  82.640  62.150  1.00  0.00             
ATOM    446  N   ASP    31      71.240  82.170  60.490  1.00  0.00             
ATOM    447  HN  ASP    31      71.240  81.920  59.520  1.00  0.00             
ATOM    448  CA  ASP    31      72.420  82.780  61.010  1.00  0.00             
ATOM    449  HA  ASP    31      72.170  83.530  61.730  1.00  0.00             
ATOM    450  CB  ASP    31      73.410  81.700  61.470  1.00  0.00             
ATOM    451  HB1 ASP    31      74.340  82.150  61.870  1.00  0.00             
ATOM    452  HB2 ASP    31      73.530  80.900  60.710  1.00  0.00             
ATOM    453  CG  ASP    31      72.940  81.000  62.720  1.00  0.00             
ATOM    454  OD1 ASP    31      73.230  79.780  62.890  1.00  0.00             
ATOM    455  OD2 ASP    31      72.440  81.680  63.650  1.00  0.00             
ATOM    456  C   ASP    31      72.980  83.420  59.780  1.00  0.00             
ATOM    457  O   ASP    31      72.300  83.490  58.750  1.00  0.00             
ATOM    458  N   ALA    32      74.270  83.780  59.820  1.00  0.00             
ATOM    459  HN  ALA    32      74.800  83.560  60.640  1.00  0.00             
ATOM    460  CA  ALA    32      75.040  84.270  58.730  1.00  0.00             
ATOM    461  HA  ALA    32      74.540  85.170  58.380  1.00  0.00             
ATOM    462  CB  ALA    32      76.450  84.660  59.190  1.00  0.00             
ATOM    463  HB1 ALA    32      76.300  85.380  60.020  1.00  0.00             
ATOM    464  HB2 ALA    32      77.060  85.130  58.390  1.00  0.00             
ATOM    465  HB3 ALA    32      76.920  83.750  59.620  1.00  0.00             
ATOM    466  C   ALA    32      75.040  83.330  57.570  1.00  0.00             
ATOM    467  O   ALA    32      75.090  82.120  57.780  1.00  0.00             
ATOM    468  N   SER    33      74.930  83.740  56.290  1.00  0.00             
ATOM    469  HN  SER    33      74.870  84.740  56.200  1.00  0.00             
ATOM    470  CA  SER    33      74.890  82.940  55.120  1.00  0.00             
ATOM    471  HA  SER    33      73.950  82.410  55.090  1.00  0.00             
ATOM    472  CB  SER    33      74.970  83.850  53.880  1.00  0.00             
ATOM    473  HB1 SER    33      75.970  84.220  53.560  1.00  0.00             
ATOM    474  HB2 SER    33      74.320  84.750  54.040  1.00  0.00             
ATOM    475  OG  SER    33      74.540  83.020  52.810  1.00  0.00             
ATOM    476  HG1 SER    33      74.450  83.550  52.010  1.00  0.00             
ATOM    477  C   SER    33      76.010  81.970  54.970  1.00  0.00             
ATOM    478  O   SER    33      75.820  80.790  54.690  1.00  0.00             
ATOM    479  N   GLY    34      77.240  82.470  55.190  1.00  0.00             
ATOM    480  HN  GLY    34      77.220  83.450  55.430  1.00  0.00             
ATOM    481  CA  GLY    34      78.500  81.840  54.950  1.00  0.00             
ATOM    482  HA1 GLY    34      79.230  82.610  54.850  1.00  0.00             
ATOM    483  HA2 GLY    34      78.390  81.260  54.040  1.00  0.00             
ATOM    484  C   GLY    34      78.900  81.050  56.150  1.00  0.00             
ATOM    485  O   GLY    34      79.880  80.310  56.140  1.00  0.00             
ATOM    486  N   ALA    35      78.110  81.030  57.230  1.00  0.00             
ATOM    487  HN  ALA    35      77.380  81.720  57.260  1.00  0.00             
ATOM    488  CA  ALA    35      78.430  80.220  58.370  1.00  0.00             
ATOM    489  HA  ALA    35      79.500  80.150  58.480  1.00  0.00             
ATOM    490  CB  ALA    35      78.010  81.000  59.640  1.00  0.00             
ATOM    491  HB1 ALA    35      78.390  80.490  60.550  1.00  0.00             
ATOM    492  HB2 ALA    35      76.900  81.110  59.570  1.00  0.00             
ATOM    493  HB3 ALA    35      78.510  81.990  59.510  1.00  0.00             
ATOM    494  C   ALA    35      77.760  78.890  58.340  1.00  0.00             
ATOM    495  O   ALA    35      78.080  77.940  59.040  1.00  0.00             
ATOM    496  N   VAL    36      76.900  78.720  57.320  1.00  0.00             
ATOM    497  HN  VAL    36      76.650  79.540  56.800  1.00  0.00             
ATOM    498  CA  VAL    36      76.240  77.550  56.850  1.00  0.00             
ATOM    499  HA  VAL    36      75.410  77.940  56.280  1.00  0.00             
ATOM    500  CB  VAL    36      77.050  76.780  55.840  1.00  0.00             
ATOM    501  HB  VAL    36      76.520  75.830  55.620  1.00  0.00             
ATOM    502  CG1 VAL    36      77.200  77.690  54.610  1.00  0.00             
ATOM    503 1HG1 VAL    36      77.900  78.530  54.820  1.00  0.00             
ATOM    504 2HG1 VAL    36      76.200  77.830  54.160  1.00  0.00             
ATOM    505 3HG1 VAL    36      77.870  77.310  53.800  1.00  0.00             
ATOM    506  CG2 VAL    36      78.460  76.430  56.350  1.00  0.00             
ATOM    507 1HG2 VAL    36      79.150  77.270  56.610  1.00  0.00             
ATOM    508 2HG2 VAL    36      79.080  75.950  55.560  1.00  0.00             
ATOM    509 3HG2 VAL    36      78.370  75.750  57.210  1.00  0.00             
ATOM    510  C   VAL    36      75.570  76.620  57.820  1.00  0.00             
ATOM    511  O   VAL    36      75.710  75.400  57.750  1.00  0.00             
ATOM    512  N   THR    37      74.800  77.120  58.780  1.00  0.00             
ATOM    513  HN  THR    37      74.720  78.110  58.830  1.00  0.00             
ATOM    514  CA  THR    37      74.090  76.370  59.780  1.00  0.00             
ATOM    515  HA  THR    37      74.770  75.640  60.220  1.00  0.00             
ATOM    516  CB  THR    37      73.600  77.250  60.880  1.00  0.00             
ATOM    517  HB  THR    37      72.820  77.900  60.450  1.00  0.00             
ATOM    518  OG1 THR    37      74.690  78.030  61.330  1.00  0.00             
ATOM    519  HG1 THR    37      74.300  78.660  61.950  1.00  0.00             
ATOM    520  CG2 THR    37      73.210  76.410  62.120  1.00  0.00             
ATOM    521 1HG2 THR    37      72.330  75.770  61.890  1.00  0.00             
ATOM    522 2HG2 THR    37      72.980  77.080  62.980  1.00  0.00             
ATOM    523 3HG2 THR    37      74.060  75.770  62.410  1.00  0.00             
ATOM    524  C   THR    37      72.920  75.660  59.210  1.00  0.00             
ATOM    525  O   THR    37      71.830  76.200  59.030  1.00  0.00             
ATOM    526  N   CYS    38      72.980  74.340  58.950  1.00  0.00             
ATOM    527  HN  CYS    38      73.910  73.980  59.000  1.00  0.00             
ATOM    528  CA  CYS    38      71.870  73.610  58.420  1.00  0.00             
ATOM    529  HA  CYS    38      70.970  73.920  58.910  1.00  0.00             
ATOM    530  CB  CYS    38      71.730  73.790  56.900  1.00  0.00             
ATOM    531  HB1 CYS    38      71.540  74.870  56.780  1.00  0.00             
ATOM    532  HB2 CYS    38      70.900  73.110  56.580  1.00  0.00             
ATOM    533  SG  CYS    38      73.140  73.130  55.950  1.00  0.00             
ATOM    534  HG1 CYS    38      74.100  73.920  56.400  1.00  0.00             
ATOM    535  C   CYS    38      72.050  72.190  58.850  1.00  0.00             
ATOM    536  O   CYS    38      73.160  71.770  59.160  1.00  0.00             
ATOM    537  N   GLN    39      71.000  71.350  58.930  1.00  0.00             
ATOM    538  HN  GLN    39      70.110  71.820  58.850  1.00  0.00             
ATOM    539  CA  GLN    39      70.950  70.020  59.440  1.00  0.00             
ATOM    540  HA  GLN    39      71.940  69.610  59.600  1.00  0.00             
ATOM    541  CB  GLN    39      70.290  70.010  60.830  1.00  0.00             
ATOM    542  HB1 GLN    39      69.290  70.450  60.690  1.00  0.00             
ATOM    543  HB2 GLN    39      70.950  70.650  61.460  1.00  0.00             
ATOM    544  CG  GLN    39      70.100  68.620  61.460  1.00  0.00             
ATOM    545  HG1 GLN    39      71.100  68.250  61.800  1.00  0.00             
ATOM    546  HG2 GLN    39      69.730  67.980  60.640  1.00  0.00             
ATOM    547  CD  GLN    39      69.110  68.680  62.610  1.00  0.00             
ATOM    548  OE1 GLN    39      67.900  68.740  62.370  1.00  0.00             
ATOM    549  NE2 GLN    39      69.510  68.490  63.890  1.00  0.00             
ATOM    550 1HE2 GLN    39      68.850  68.300  64.620  1.00  0.00             
ATOM    551 2HE2 GLN    39      70.490  68.500  64.110  1.00  0.00             
ATOM    552  C   GLN    39      70.300  69.070  58.490  1.00  0.00             
ATOM    553  O   GLN    39      69.140  69.270  58.120  1.00  0.00             
ATOM    554  N   ASN    40      71.030  67.980  58.240  1.00  0.00             
ATOM    555  HN  ASN    40      71.970  67.950  58.550  1.00  0.00             
ATOM    556  CA  ASN    40      70.620  66.830  57.490  1.00  0.00             
ATOM    557  HA  ASN    40      69.790  67.180  56.890  1.00  0.00             
ATOM    558  CB  ASN    40      71.740  66.180  56.660  1.00  0.00             
ATOM    559  HB1 ASN    40      71.390  65.260  56.160  1.00  0.00             
ATOM    560  HB2 ASN    40      72.540  65.950  57.400  1.00  0.00             
ATOM    561  CG  ASN    40      72.350  67.120  55.620  1.00  0.00             
ATOM    562  OD1 ASN    40      73.250  67.890  55.930  1.00  0.00             
ATOM    563  ND2 ASN    40      71.900  66.960  54.340  1.00  0.00             
ATOM    564 1HD2 ASN    40      72.220  67.640  53.680  1.00  0.00             
ATOM    565 2HD2 ASN    40      71.200  66.260  54.190  1.00  0.00             
ATOM    566  C   ASN    40      70.050  65.810  58.400  1.00  0.00             
ATOM    567  O   ASN    40      70.310  65.930  59.600  1.00  0.00             
ATOM    568  N   ARG    41      69.280  64.880  57.800  1.00  0.00             
ATOM    569  HN  ARG    41      69.050  64.870  56.830  1.00  0.00             
ATOM    570  CA  ARG    41      68.490  63.860  58.420  1.00  0.00             
ATOM    571  HA  ARG    41      67.700  64.410  58.920  1.00  0.00             
ATOM    572  CB  ARG    41      68.010  62.940  57.290  1.00  0.00             
ATOM    573  HB1 ARG    41      68.880  62.750  56.650  1.00  0.00             
ATOM    574  HB2 ARG    41      67.430  63.570  56.590  1.00  0.00             
ATOM    575  CG  ARG    41      67.090  61.780  57.730  1.00  0.00             
ATOM    576  HG1 ARG    41      66.110  62.190  58.020  1.00  0.00             
ATOM    577  HG2 ARG    41      67.600  61.280  58.580  1.00  0.00             
ATOM    578  CD  ARG    41      66.990  60.680  56.670  1.00  0.00             
ATOM    579  HD1 ARG    41      66.650  61.150  55.710  1.00  0.00             
ATOM    580  HD2 ARG    41      66.290  59.870  56.940  1.00  0.00             
ATOM    581  NE  ARG    41      68.370  60.180  56.420  1.00  0.00             
ATOM    582  HE  ARG    41      68.840  60.430  55.570  1.00  0.00             
ATOM    583  CZ  ARG    41      69.090  59.220  57.080  1.00  0.00             
ATOM    584  NH1 ARG    41      68.500  58.530  58.110  1.00  0.00             
ATOM    585 1HH1 ARG    41      67.600  58.910  58.310  1.00  0.00             
ATOM    586 2HH1 ARG    41      69.160  58.060  58.690  1.00  0.00             
ATOM    587  NH2 ARG    41      70.390  59.010  56.760  1.00  0.00             
ATOM    588 1HH2 ARG    41      70.690  59.410  55.900  1.00  0.00             
ATOM    589 2HH2 ARG    41      70.870  58.230  57.170  1.00  0.00             
ATOM    590  C   ARG    41      69.230  63.050  59.420  1.00  0.00             
ATOM    591  O   ARG    41      68.710  62.810  60.500  1.00  0.00             
ATOM    592  N   GLY    42      70.430  62.520  59.120  1.00  0.00             
ATOM    593  HN  GLY    42      70.750  62.670  58.180  1.00  0.00             
ATOM    594  CA  GLY    42      71.170  61.660  59.990  1.00  0.00             
ATOM    595  HA1 GLY    42      71.990  61.250  59.420  1.00  0.00             
ATOM    596  HA2 GLY    42      70.520  60.870  60.310  1.00  0.00             
ATOM    597  C   GLY    42      71.880  62.360  61.100  1.00  0.00             
ATOM    598  O   GLY    42      72.520  61.790  61.980  1.00  0.00             
ATOM    599  N   LYS    43      71.930  63.690  60.930  1.00  0.00             
ATOM    600  HN  LYS    43      71.330  64.130  60.260  1.00  0.00             
ATOM    601  CA  LYS    43      72.680  64.650  61.670  1.00  0.00             
ATOM    602  HA  LYS    43      72.250  65.590  61.340  1.00  0.00             
ATOM    603  CB  LYS    43      72.560  64.530  63.190  1.00  0.00             
ATOM    604  HB1 LYS    43      72.970  65.450  63.670  1.00  0.00             
ATOM    605  HB2 LYS    43      73.140  63.700  63.660  1.00  0.00             
ATOM    606  CG  LYS    43      71.160  64.440  63.780  1.00  0.00             
ATOM    607  HG1 LYS    43      70.690  63.470  63.530  1.00  0.00             
ATOM    608  HG2 LYS    43      70.450  65.200  63.370  1.00  0.00             
ATOM    609  CD  LYS    43      71.090  64.620  65.300  1.00  0.00             
ATOM    610  HD1 LYS    43      71.730  65.490  65.540  1.00  0.00             
ATOM    611  HD2 LYS    43      71.630  63.740  65.700  1.00  0.00             
ATOM    612  CE  LYS    43      69.730  64.850  65.960  1.00  0.00             
ATOM    613  HE1 LYS    43      69.420  65.910  65.830  1.00  0.00             
ATOM    614  HE2 LYS    43      69.960  64.800  67.050  1.00  0.00             
ATOM    615  NZ  LYS    43      68.610  63.950  65.580  1.00  0.00             
ATOM    616  HZ1 LYS    43      68.800  62.990  65.910  1.00  0.00             
ATOM    617  HZ2 LYS    43      68.450  63.980  64.560  1.00  0.00             
ATOM    618  HZ3 LYS    43      67.810  64.350  66.120  1.00  0.00             
ATOM    619  C   LYS    43      74.090  64.710  61.170  1.00  0.00             
ATOM    620  O   LYS    43      75.010  65.190  61.830  1.00  0.00             
ATOM    621  N   PHE    44      74.310  64.260  59.920  1.00  0.00             
ATOM    622  HN  PHE    44      73.500  63.930  59.440  1.00  0.00             
ATOM    623  CA  PHE    44      75.520  63.970  59.200  1.00  0.00             
ATOM    624  HA  PHE    44      76.060  64.880  59.000  1.00  0.00             
ATOM    625  CB  PHE    44      76.360  62.910  59.910  1.00  0.00             
ATOM    626  HB1 PHE    44      75.860  61.910  59.960  1.00  0.00             
ATOM    627  HB2 PHE    44      76.660  63.220  60.930  1.00  0.00             
ATOM    628  CG  PHE    44      77.640  62.610  59.220  1.00  0.00             
ATOM    629  CD1 PHE    44      77.820  61.470  58.510  1.00  0.00             
ATOM    630  HD1 PHE    44      77.090  60.670  58.530  1.00  0.00             
ATOM    631  CE1 PHE    44      78.950  61.260  57.740  1.00  0.00             
ATOM    632  HE1 PHE    44      79.150  60.430  57.080  1.00  0.00             
ATOM    633  CZ  PHE    44      79.940  62.210  57.780  1.00  0.00             
ATOM    634  HZ  PHE    44      80.810  62.180  57.130  1.00  0.00             
ATOM    635  CD2 PHE    44      78.630  63.580  59.190  1.00  0.00             
ATOM    636  HD2 PHE    44      78.390  64.510  59.690  1.00  0.00             
ATOM    637  CE2 PHE    44      79.800  63.360  58.510  1.00  0.00             
ATOM    638  HE2 PHE    44      80.670  64.010  58.550  1.00  0.00             
ATOM    639  C   PHE    44      75.110  63.490  57.850  1.00  0.00             
ATOM    640  O   PHE    44      74.060  62.860  57.690  1.00  0.00             
ATOM    641  N   VAL    45      75.930  63.750  56.810  1.00  0.00             
ATOM    642  HN  VAL    45      76.740  64.280  57.060  1.00  0.00             
ATOM    643  CA  VAL    45      75.800  63.090  55.550  1.00  0.00             
ATOM    644  HA  VAL    45      75.300  62.140  55.700  1.00  0.00             
ATOM    645  CB  VAL    45      75.000  63.960  54.620  1.00  0.00             
ATOM    646  HB  VAL    45      73.970  64.090  55.020  1.00  0.00             
ATOM    647  CG1 VAL    45      75.700  65.310  54.390  1.00  0.00             
ATOM    648 1HG1 VAL    45      75.700  66.010  55.240  1.00  0.00             
ATOM    649 2HG1 VAL    45      75.100  65.870  53.630  1.00  0.00             
ATOM    650 3HG1 VAL    45      76.750  65.160  54.070  1.00  0.00             
ATOM    651  CG2 VAL    45      74.910  63.280  53.250  1.00  0.00             
ATOM    652 1HG2 VAL    45      74.410  62.300  53.410  1.00  0.00             
ATOM    653 2HG2 VAL    45      75.890  63.070  52.750  1.00  0.00             
ATOM    654 3HG2 VAL    45      74.210  63.880  52.630  1.00  0.00             
ATOM    655  C   VAL    45      77.200  62.850  55.110  1.00  0.00             
ATOM    656  O   VAL    45      78.180  63.520  55.420  1.00  0.00             
ATOM    657  N   THR    46      77.350  61.670  54.480  1.00  0.00             
ATOM    658  HN  THR    46      76.550  61.100  54.340  1.00  0.00             
ATOM    659  CA  THR    46      78.640  61.360  53.930  1.00  0.00             
ATOM    660  HA  THR    46      79.280  61.440  54.790  1.00  0.00             
ATOM    661  CB  THR    46      78.730  59.960  53.410  1.00  0.00             
ATOM    662  HB  THR    46      79.770  59.670  53.170  1.00  0.00             
ATOM    663  OG1 THR    46      77.800  59.680  52.380  1.00  0.00             
ATOM    664  HG1 THR    46      77.940  58.830  51.940  1.00  0.00             
ATOM    665  CG2 THR    46      78.280  58.970  54.500  1.00  0.00             
ATOM    666 1HG2 THR    46      78.820  59.090  55.470  1.00  0.00             
ATOM    667 2HG2 THR    46      78.410  57.940  54.110  1.00  0.00             
ATOM    668 3HG2 THR    46      77.200  59.160  54.690  1.00  0.00             
ATOM    669  C   THR    46      79.050  62.350  52.890  1.00  0.00             
ATOM    670  O   THR    46      78.160  62.760  52.150  1.00  0.00             
ATOM    671  N   PRO    47      80.290  62.660  52.710  1.00  0.00             
ATOM    672  CD  PRO    47      81.370  62.400  53.650  1.00  0.00             
ATOM    673  HD1 PRO    47      81.720  61.340  53.590  1.00  0.00             
ATOM    674  HD2 PRO    47      81.220  62.680  54.710  1.00  0.00             
ATOM    675  CA  PRO    47      80.740  63.380  51.560  1.00  0.00             
ATOM    676  HA  PRO    47      80.350  64.380  51.670  1.00  0.00             
ATOM    677  CB  PRO    47      82.260  63.300  51.640  1.00  0.00             
ATOM    678  HB1 PRO    47      82.710  64.220  51.200  1.00  0.00             
ATOM    679  HB2 PRO    47      82.650  62.410  51.090  1.00  0.00             
ATOM    680  CG  PRO    47      82.440  63.380  53.170  1.00  0.00             
ATOM    681  HG1 PRO    47      83.470  63.190  53.520  1.00  0.00             
ATOM    682  HG2 PRO    47      82.150  64.400  53.490  1.00  0.00             
ATOM    683  C   PRO    47      80.190  63.140  50.180  1.00  0.00             
ATOM    684  O   PRO    47      79.750  64.040  49.480  1.00  0.00             
ATOM    685  N   SER    48      80.150  61.860  49.740  1.00  0.00             
ATOM    686  HN  SER    48      80.250  61.050  50.300  1.00  0.00             
ATOM    687  CA  SER    48      79.600  61.540  48.460  1.00  0.00             
ATOM    688  HA  SER    48      80.200  61.910  47.640  1.00  0.00             
ATOM    689  CB  SER    48      79.970  60.070  48.210  1.00  0.00             
ATOM    690  HB1 SER    48      79.420  59.360  48.880  1.00  0.00             
ATOM    691  HB2 SER    48      81.040  60.110  48.480  1.00  0.00             
ATOM    692  OG  SER    48      79.850  59.710  46.850  1.00  0.00             
ATOM    693  HG1 SER    48      80.080  58.780  46.770  1.00  0.00             
ATOM    694  C   SER    48      78.150  61.790  48.220  1.00  0.00             
ATOM    695  O   SER    48      77.760  62.420  47.240  1.00  0.00             
ATOM    696  N   SER    49      77.340  61.460  49.250  1.00  0.00             
ATOM    697  HN  SER    49      77.680  61.120  50.130  1.00  0.00             
ATOM    698  CA  SER    49      75.950  61.790  49.280  1.00  0.00             
ATOM    699  HA  SER    49      75.570  61.420  48.350  1.00  0.00             
ATOM    700  CB  SER    49      75.260  61.110  50.460  1.00  0.00             
ATOM    701  HB1 SER    49      74.220  61.490  50.610  1.00  0.00             
ATOM    702  HB2 SER    49      75.870  61.310  51.370  1.00  0.00             
ATOM    703  OG  SER    49      75.020  59.750  50.130  1.00  0.00             
ATOM    704  HG1 SER    49      74.520  59.480  50.900  1.00  0.00             
ATOM    705  C   SER    49      75.780  63.270  49.460  1.00  0.00             
ATOM    706  O   SER    49      74.940  63.960  48.870  1.00  0.00             
ATOM    707  N   GLY    50      76.560  63.960  50.290  1.00  0.00             
ATOM    708  HN  GLY    50      77.290  63.390  50.670  1.00  0.00             
ATOM    709  CA  GLY    50      76.340  65.240  50.900  1.00  0.00             
ATOM    710  HA1 GLY    50      77.000  65.280  51.750  1.00  0.00             
ATOM    711  HA2 GLY    50      75.280  65.300  51.110  1.00  0.00             
ATOM    712  C   GLY    50      76.820  66.320  50.000  1.00  0.00             
ATOM    713  O   GLY    50      76.470  67.490  50.130  1.00  0.00             
ATOM    714  N   SER    51      77.580  66.010  48.930  1.00  0.00             
ATOM    715  HN  SER    51      77.780  65.060  48.720  1.00  0.00             
ATOM    716  CA  SER    51      78.180  66.940  48.010  1.00  0.00             
ATOM    717  HA  SER    51      77.950  67.930  48.350  1.00  0.00             
ATOM    718  CB  SER    51      79.700  66.730  47.790  1.00  0.00             
ATOM    719  HB1 SER    51      80.030  67.530  47.100  1.00  0.00             
ATOM    720  HB2 SER    51      79.910  65.790  47.240  1.00  0.00             
ATOM    721  OG  SER    51      80.400  66.900  49.010  1.00  0.00             
ATOM    722  HG1 SER    51      80.210  66.110  49.510  1.00  0.00             
ATOM    723  C   SER    51      77.430  66.880  46.730  1.00  0.00             
ATOM    724  O   SER    51      77.730  67.610  45.790  1.00  0.00             
ATOM    725  N   GLN    52      76.430  66.000  46.570  1.00  0.00             
ATOM    726  HN  GLN    52      76.280  65.290  47.250  1.00  0.00             
ATOM    727  CA  GLN    52      75.570  66.030  45.430  1.00  0.00             
ATOM    728  HA  GLN    52      76.260  66.170  44.600  1.00  0.00             
ATOM    729  CB  GLN    52      74.760  64.760  45.190  1.00  0.00             
ATOM    730  HB1 GLN    52      74.030  64.810  44.360  1.00  0.00             
ATOM    731  HB2 GLN    52      74.130  64.690  46.110  1.00  0.00             
ATOM    732  CG  GLN    52      75.540  63.470  44.950  1.00  0.00             
ATOM    733  HG1 GLN    52      76.150  63.480  45.880  1.00  0.00             
ATOM    734  HG2 GLN    52      76.270  63.520  44.120  1.00  0.00             
ATOM    735  CD  GLN    52      74.700  62.200  44.860  1.00  0.00             
ATOM    736  OE1 GLN    52      74.390  61.410  45.750  1.00  0.00             
ATOM    737  NE2 GLN    52      74.110  62.050  43.640  1.00  0.00             
ATOM    738 1HE2 GLN    52      73.480  61.270  43.520  1.00  0.00             
ATOM    739 2HE2 GLN    52      74.400  62.500  42.810  1.00  0.00             
ATOM    740  C   GLN    52      74.660  67.220  45.400  1.00  0.00             
ATOM    741  O   GLN    52      74.170  67.670  46.430  1.00  0.00             
ATOM    742  N   TRP    53      74.390  67.780  44.200  1.00  0.00             
ATOM    743  HN  TRP    53      74.760  67.320  43.410  1.00  0.00             
ATOM    744  CA  TRP    53      73.630  68.940  43.840  1.00  0.00             
ATOM    745  HA  TRP    53      73.830  69.050  42.790  1.00  0.00             
ATOM    746  CB  TRP    53      72.120  68.640  43.930  1.00  0.00             
ATOM    747  HB1 TRP    53      71.610  69.440  43.370  1.00  0.00             
ATOM    748  HB2 TRP    53      71.870  68.630  45.020  1.00  0.00             
ATOM    749  CG  TRP    53      71.690  67.340  43.300  1.00  0.00             
ATOM    750  CD1 TRP    53      71.620  67.020  41.980  1.00  0.00             
ATOM    751  HD1 TRP    53      71.890  67.650  41.150  1.00  0.00             
ATOM    752  NE1 TRP    53      71.320  65.690  41.810  1.00  0.00             
ATOM    753  HE1 TRP    53      71.280  65.170  40.990  1.00  0.00             
ATOM    754  CE2 TRP    53      71.200  65.130  43.070  1.00  0.00             
ATOM    755  CD2 TRP    53      71.430  66.110  44.020  1.00  0.00             
ATOM    756  CE3 TRP    53      71.480  65.830  45.350  1.00  0.00             
ATOM    757  HE3 TRP    53      71.600  66.660  46.030  1.00  0.00             
ATOM    758  CZ3 TRP    53      71.320  64.510  45.740  1.00  0.00             
ATOM    759  HZ3 TRP    53      71.390  64.280  46.800  1.00  0.00             
ATOM    760  CZ2 TRP    53      70.980  63.830  43.450  1.00  0.00             
ATOM    761  HZ2 TRP    53      70.690  63.040  42.780  1.00  0.00             
ATOM    762  CH2 TRP    53      71.050  63.550  44.800  1.00  0.00             
ATOM    763  HH2 TRP    53      70.730  62.580  45.150  1.00  0.00             
ATOM    764  C   TRP    53      73.900  70.180  44.610  1.00  0.00             
ATOM    765  O   TRP    53      73.070  70.820  45.240  1.00  0.00             
ATOM    766  N   GLY    54      75.150  70.690  44.680  1.00  0.00             
ATOM    767  HN  GLY    54      75.940  70.230  44.280  1.00  0.00             
ATOM    768  CA  GLY    54      75.550  71.850  45.400  1.00  0.00             
ATOM    769  HA1 GLY    54      76.580  72.030  45.150  1.00  0.00             
ATOM    770  HA2 GLY    54      75.300  71.870  46.450  1.00  0.00             
ATOM    771  C   GLY    54      75.080  73.170  44.900  1.00  0.00             
ATOM    772  O   GLY    54      75.050  74.160  45.650  1.00  0.00             
ATOM    773  N   GLY    55      74.750  73.380  43.610  1.00  0.00             
ATOM    774  HN  GLY    55      74.670  72.590  43.010  1.00  0.00             
ATOM    775  CA  GLY    55      74.250  74.650  43.170  1.00  0.00             
ATOM    776  HA1 GLY    55      74.340  74.630  42.090  1.00  0.00             
ATOM    777  HA2 GLY    55      74.750  75.450  43.690  1.00  0.00             
ATOM    778  C   GLY    55      72.810  74.790  43.490  1.00  0.00             
ATOM    779  O   GLY    55      72.390  75.890  43.830  1.00  0.00             
ATOM    780  N   GLN    56      72.080  73.660  43.440  1.00  0.00             
ATOM    781  HN  GLN    56      72.520  72.840  43.080  1.00  0.00             
ATOM    782  CA  GLN    56      70.690  73.770  43.770  1.00  0.00             
ATOM    783  HA  GLN    56      70.300  74.630  43.250  1.00  0.00             
ATOM    784  CB  GLN    56      69.880  72.510  43.430  1.00  0.00             
ATOM    785  HB1 GLN    56      68.790  72.690  43.350  1.00  0.00             
ATOM    786  HB2 GLN    56      70.010  71.660  44.140  1.00  0.00             
ATOM    787  CG  GLN    56      70.160  71.800  42.100  1.00  0.00             
ATOM    788  HG1 GLN    56      69.480  70.930  42.030  1.00  0.00             
ATOM    789  HG2 GLN    56      71.150  71.340  41.990  1.00  0.00             
ATOM    790  CD  GLN    56      69.990  72.660  40.850  1.00  0.00             
ATOM    791  OE1 GLN    56      69.210  73.580  40.650  1.00  0.00             
ATOM    792  NE2 GLN    56      70.850  72.410  39.840  1.00  0.00             
ATOM    793 1HE2 GLN    56      70.730  72.910  38.990  1.00  0.00             
ATOM    794 2HE2 GLN    56      71.640  71.800  39.970  1.00  0.00             
ATOM    795  C   GLN    56      70.550  74.020  45.230  1.00  0.00             
ATOM    796  O   GLN    56      69.720  74.840  45.600  1.00  0.00             
ATOM    797  N   LEU    57      71.460  73.370  45.990  1.00  0.00             
ATOM    798  HN  LEU    57      72.110  72.710  45.630  1.00  0.00             
ATOM    799  CA  LEU    57      71.630  73.730  47.360  1.00  0.00             
ATOM    800  HA  LEU    57      70.640  73.730  47.800  1.00  0.00             
ATOM    801  CB  LEU    57      72.540  72.780  48.170  1.00  0.00             
ATOM    802  HB1 LEU    57      73.500  72.580  47.650  1.00  0.00             
ATOM    803  HB2 LEU    57      71.900  71.880  48.180  1.00  0.00             
ATOM    804  CG  LEU    57      72.970  73.100  49.610  1.00  0.00             
ATOM    805  HG  LEU    57      73.270  74.160  49.750  1.00  0.00             
ATOM    806  CD1 LEU    57      71.880  72.950  50.670  1.00  0.00             
ATOM    807 1HD1 LEU    57      71.200  72.080  50.510  1.00  0.00             
ATOM    808 2HD1 LEU    57      71.190  73.810  50.610  1.00  0.00             
ATOM    809 3HD1 LEU    57      72.250  72.930  51.730  1.00  0.00             
ATOM    810  CD2 LEU    57      74.130  72.150  49.990  1.00  0.00             
ATOM    811 1HD2 LEU    57      74.400  72.430  51.030  1.00  0.00             
ATOM    812 2HD2 LEU    57      75.040  72.340  49.380  1.00  0.00             
ATOM    813 3HD2 LEU    57      73.750  71.110  49.980  1.00  0.00             
ATOM    814  C   LEU    57      72.080  75.120  47.670  1.00  0.00             
ATOM    815  O   LEU    57      71.500  75.890  48.440  1.00  0.00             
ATOM    816  N   ALA    58      73.060  75.700  46.950  1.00  0.00             
ATOM    817  HN  ALA    58      73.690  75.210  46.350  1.00  0.00             
ATOM    818  CA  ALA    58      73.370  77.090  47.020  1.00  0.00             
ATOM    819  HA  ALA    58      73.670  77.260  48.040  1.00  0.00             
ATOM    820  CB  ALA    58      74.550  77.490  46.090  1.00  0.00             
ATOM    821  HB1 ALA    58      74.820  78.520  46.420  1.00  0.00             
ATOM    822  HB2 ALA    58      74.310  77.480  45.010  1.00  0.00             
ATOM    823  HB3 ALA    58      75.340  76.750  46.340  1.00  0.00             
ATOM    824  C   ALA    58      72.290  78.080  46.760  1.00  0.00             
ATOM    825  O   ALA    58      72.190  79.000  47.560  1.00  0.00             
ATOM    826  N   THR    59      71.500  77.820  45.700  1.00  0.00             
ATOM    827  HN  THR    59      71.700  77.040  45.120  1.00  0.00             
ATOM    828  CA  THR    59      70.360  78.560  45.250  1.00  0.00             
ATOM    829  HA  THR    59      70.640  79.590  45.090  1.00  0.00             
ATOM    830  CB  THR    59      69.960  77.970  43.920  1.00  0.00             
ATOM    831  HB  THR    59      69.820  76.870  43.960  1.00  0.00             
ATOM    832  OG1 THR    59      70.930  78.210  42.910  1.00  0.00             
ATOM    833  HG1 THR    59      70.850  77.600  42.180  1.00  0.00             
ATOM    834  CG2 THR    59      68.630  78.580  43.460  1.00  0.00             
ATOM    835 1HG2 THR    59      68.560  78.490  42.350  1.00  0.00             
ATOM    836 2HG2 THR    59      68.550  79.660  43.710  1.00  0.00             
ATOM    837 3HG2 THR    59      67.760  78.110  43.960  1.00  0.00             
ATOM    838  C   THR    59      69.310  78.500  46.300  1.00  0.00             
ATOM    839  O   THR    59      68.770  79.520  46.720  1.00  0.00             
ATOM    840  N   TRP    60      69.080  77.360  46.970  1.00  0.00             
ATOM    841  HN  TRP    60      69.480  76.460  46.770  1.00  0.00             
ATOM    842  CA  TRP    60      68.150  77.220  48.040  1.00  0.00             
ATOM    843  HA  TRP    60      67.170  77.510  47.700  1.00  0.00             
ATOM    844  CB  TRP    60      67.850  75.760  48.430  1.00  0.00             
ATOM    845  HB1 TRP    60      68.760  75.200  48.720  1.00  0.00             
ATOM    846  HB2 TRP    60      67.420  75.120  47.630  1.00  0.00             
ATOM    847  CG  TRP    60      66.910  75.480  49.580  1.00  0.00             
ATOM    848  CD1 TRP    60      67.200  75.230  50.890  1.00  0.00             
ATOM    849  HD1 TRP    60      68.180  75.200  51.330  1.00  0.00             
ATOM    850  NE1 TRP    60      66.060  75.050  51.640  1.00  0.00             
ATOM    851  HE1 TRP    60      65.960  74.710  52.540  1.00  0.00             
ATOM    852  CE2 TRP    60      64.980  75.200  50.800  1.00  0.00             
ATOM    853  CD2 TRP    60      65.470  75.560  49.530  1.00  0.00             
ATOM    854  CE3 TRP    60      64.680  75.770  48.440  1.00  0.00             
ATOM    855  HE3 TRP    60      65.150  76.120  47.530  1.00  0.00             
ATOM    856  CZ3 TRP    60      63.330  75.560  48.640  1.00  0.00             
ATOM    857  HZ3 TRP    60      62.510  75.700  47.950  1.00  0.00             
ATOM    858  CZ2 TRP    60      63.630  75.000  50.940  1.00  0.00             
ATOM    859  HZ2 TRP    60      63.370  74.690  51.940  1.00  0.00             
ATOM    860  CH2 TRP    60      62.820  75.100  49.830  1.00  0.00             
ATOM    861  HH2 TRP    60      61.760  74.990  49.990  1.00  0.00             
ATOM    862  C   TRP    60      68.490  77.960  49.300  1.00  0.00             
ATOM    863  O   TRP    60      67.620  78.660  49.810  1.00  0.00             
ATOM    864  N   LEU    61      69.750  77.900  49.770  1.00  0.00             
ATOM    865  HN  LEU    61      70.400  77.370  49.250  1.00  0.00             
ATOM    866  CA  LEU    61      70.250  78.650  50.880  1.00  0.00             
ATOM    867  HA  LEU    61      69.590  78.550  51.740  1.00  0.00             
ATOM    868  CB  LEU    61      71.660  78.170  51.250  1.00  0.00             
ATOM    869  HB1 LEU    61      72.040  78.890  52.010  1.00  0.00             
ATOM    870  HB2 LEU    61      72.270  78.100  50.320  1.00  0.00             
ATOM    871  CG  LEU    61      71.700  76.760  51.870  1.00  0.00             
ATOM    872  HG  LEU    61      71.130  76.090  51.190  1.00  0.00             
ATOM    873  CD1 LEU    61      73.150  76.230  51.910  1.00  0.00             
ATOM    874 1HD1 LEU    61      73.700  76.880  52.620  1.00  0.00             
ATOM    875 2HD1 LEU    61      73.470  76.350  50.850  1.00  0.00             
ATOM    876 3HD1 LEU    61      73.430  75.230  52.290  1.00  0.00             
ATOM    877  CD2 LEU    61      71.080  76.680  53.280  1.00  0.00             
ATOM    878 1HD2 LEU    61      71.320  75.700  53.730  1.00  0.00             
ATOM    879 2HD2 LEU    61      69.970  76.630  53.230  1.00  0.00             
ATOM    880 3HD2 LEU    61      71.320  77.550  53.920  1.00  0.00             
ATOM    881  C   LEU    61      70.340  80.120  50.650  1.00  0.00             
ATOM    882  O   LEU    61      70.030  80.970  51.470  1.00  0.00             
ATOM    883  N   GLU    62      70.800  80.480  49.440  1.00  0.00             
ATOM    884  HN  GLU    62      71.040  79.820  48.730  1.00  0.00             
ATOM    885  CA  GLU    62      70.820  81.840  49.020  1.00  0.00             
ATOM    886  HA  GLU    62      71.490  82.340  49.710  1.00  0.00             
ATOM    887  CB  GLU    62      71.620  81.970  47.700  1.00  0.00             
ATOM    888  HB1 GLU    62      71.100  81.420  46.890  1.00  0.00             
ATOM    889  HB2 GLU    62      72.600  81.480  47.850  1.00  0.00             
ATOM    890  CG  GLU    62      71.780  83.420  47.240  1.00  0.00             
ATOM    891  HG1 GLU    62      72.010  84.020  48.150  1.00  0.00             
ATOM    892  HG2 GLU    62      70.860  83.880  46.800  1.00  0.00             
ATOM    893  CD  GLU    62      72.900  83.480  46.220  1.00  0.00             
ATOM    894  OE1 GLU    62      72.630  83.450  44.990  1.00  0.00             
ATOM    895  OE2 GLU    62      74.090  83.680  46.590  1.00  0.00             
ATOM    896  C   GLU    62      69.480  82.490  48.920  1.00  0.00             
ATOM    897  O   GLU    62      69.420  83.680  49.250  1.00  0.00             
ATOM    898  N   SER    63      68.390  81.730  48.710  1.00  0.00             
ATOM    899  HN  SER    63      68.620  80.770  48.700  1.00  0.00             
ATOM    900  CA  SER    63      67.060  82.230  48.570  1.00  0.00             
ATOM    901  HA  SER    63      67.010  83.090  47.910  1.00  0.00             
ATOM    902  CB  SER    63      66.210  81.090  47.960  1.00  0.00             
ATOM    903  HB1 SER    63      65.130  81.320  48.080  1.00  0.00             
ATOM    904  HB2 SER    63      66.400  80.160  48.540  1.00  0.00             
ATOM    905  OG  SER    63      66.540  80.740  46.620  1.00  0.00             
ATOM    906  HG1 SER    63      67.430  80.400  46.600  1.00  0.00             
ATOM    907  C   SER    63      66.520  82.510  49.920  1.00  0.00             
ATOM    908  O   SER    63      65.820  83.490  50.200  1.00  0.00             
ATOM    909  N   HSD    64      66.810  81.690  50.950  1.00  0.00             
ATOM    910  HN  HSD    64      67.380  80.930  50.650  1.00  0.00             
ATOM    911  CA  HSD    64      66.440  81.810  52.320  1.00  0.00             
ATOM    912  HA  HSD    64      65.400  82.050  52.430  1.00  0.00             
ATOM    913  CB  HSD    64      66.780  80.510  53.070  1.00  0.00             
ATOM    914  HB1 HSD    64      67.880  80.340  53.130  1.00  0.00             
ATOM    915  HB2 HSD    64      66.320  79.600  52.650  1.00  0.00             
ATOM    916  ND1 HSD    64      67.000  80.610  55.560  1.00  0.00             
ATOM    917  HD1 HSD    64      67.980  80.650  55.750  1.00  0.00             
ATOM    918  CG  HSD    64      66.190  80.490  54.450  1.00  0.00             
ATOM    919  CE1 HSD    64      66.190  80.510  56.650  1.00  0.00             
ATOM    920  HE1 HSD    64      66.450  80.380  57.690  1.00  0.00             
ATOM    921  NE2 HSD    64      64.910  80.560  56.300  1.00  0.00             
ATOM    922  CD2 HSD    64      64.910  80.560  54.910  1.00  0.00             
ATOM    923  HD2 HSD    64      63.990  80.610  54.360  1.00  0.00             
ATOM    924  C   HSD    64      67.070  82.930  53.080  1.00  0.00             
ATOM    925  O   HSD    64      66.460  83.540  53.960  1.00  0.00             
ATOM    926  N   TYR    65      68.340  83.240  52.750  1.00  0.00             
ATOM    927  HN  TYR    65      68.840  82.730  52.070  1.00  0.00             
ATOM    928  CA  TYR    65      69.180  84.180  53.420  1.00  0.00             
ATOM    929  HA  TYR    65      68.770  84.380  54.400  1.00  0.00             
ATOM    930  CB  TYR    65      70.650  83.760  53.650  1.00  0.00             
ATOM    931  HB1 TYR    65      71.160  84.580  54.180  1.00  0.00             
ATOM    932  HB2 TYR    65      71.170  83.670  52.680  1.00  0.00             
ATOM    933  CG  TYR    65      70.810  82.510  54.460  1.00  0.00             
ATOM    934  CD1 TYR    65      70.370  82.480  55.750  1.00  0.00             
ATOM    935  HD1 TYR    65      69.850  83.380  56.050  1.00  0.00             
ATOM    936  CE1 TYR    65      70.590  81.410  56.590  1.00  0.00             
ATOM    937  HE1 TYR    65      70.160  81.330  57.570  1.00  0.00             
ATOM    938  CZ  TYR    65      71.250  80.310  56.100  1.00  0.00             
ATOM    939  OH  TYR    65      71.280  79.140  56.900  1.00  0.00             
ATOM    940  HH  TYR    65      70.750  79.340  57.680  1.00  0.00             
ATOM    941  CD2 TYR    65      71.570  81.460  54.020  1.00  0.00             
ATOM    942  HD2 TYR    65      71.980  81.440  53.030  1.00  0.00             
ATOM    943  CE2 TYR    65      71.760  80.360  54.830  1.00  0.00             
ATOM    944  HE2 TYR    65      72.350  79.530  54.460  1.00  0.00             
ATOM    945  C   TYR    65      69.060  85.520  52.770  1.00  0.00             
ATOM    946  O   TYR    65      69.530  86.480  53.370  1.00  0.00             
ATOM    947  N   CYS    66      68.380  85.710  51.630  1.00  0.00             
ATOM    948  HN  CYS    66      67.890  84.920  51.280  1.00  0.00             
ATOM    949  CA  CYS    66      68.100  86.950  50.970  1.00  0.00             
ATOM    950  HA  CYS    66      69.090  87.320  50.760  1.00  0.00             
ATOM    951  CB  CYS    66      67.380  86.900  49.610  1.00  0.00             
ATOM    952  HB1 CYS    66      67.880  86.050  49.110  1.00  0.00             
ATOM    953  HB2 CYS    66      67.480  87.830  49.000  1.00  0.00             
ATOM    954  SG  CYS    66      65.600  86.540  49.730  1.00  0.00             
ATOM    955  HG1 CYS    66      65.790  85.320  50.230  1.00  0.00             
ATOM    956  C   CYS    66      67.430  87.960  51.830  1.00  0.00             
ATOM    957  O   CYS    66      66.750  87.600  52.790  1.00  0.00             
ATOM    958  N   GLU    67      67.490  89.260  51.470  1.00  0.00             
ATOM    959  HN  GLU    67      67.760  89.420  50.510  1.00  0.00             
ATOM    960  CA  GLU    67      67.100  90.410  52.210  1.00  0.00             
ATOM    961  HA  GLU    67      67.640  90.430  53.150  1.00  0.00             
ATOM    962  CB  GLU    67      67.650  91.630  51.470  1.00  0.00             
ATOM    963  HB1 GLU    67      67.230  91.560  50.440  1.00  0.00             
ATOM    964  HB2 GLU    67      68.760  91.580  51.390  1.00  0.00             
ATOM    965  CG  GLU    67      67.220  93.060  51.820  1.00  0.00             
ATOM    966  HG1 GLU    67      67.440  93.300  52.870  1.00  0.00             
ATOM    967  HG2 GLU    67      66.120  93.100  51.680  1.00  0.00             
ATOM    968  CD  GLU    67      67.890  94.140  50.990  1.00  0.00             
ATOM    969  OE1 GLU    67      67.360  94.740  50.010  1.00  0.00             
ATOM    970  OE2 GLU    67      69.110  94.390  51.240  1.00  0.00             
ATOM    971  C   GLU    67      65.650  90.460  52.590  1.00  0.00             
ATOM    972  O   GLU    67      65.230  90.930  53.640  1.00  0.00             
ATOM    973  N   LEU    68      64.830  90.020  51.620  1.00  0.00             
ATOM    974  HN  LEU    68      65.130  89.700  50.740  1.00  0.00             
ATOM    975  CA  LEU    68      63.410  90.040  51.800  1.00  0.00             
ATOM    976  HA  LEU    68      63.130  91.040  52.110  1.00  0.00             
ATOM    977  CB  LEU    68      62.750  89.730  50.440  1.00  0.00             
ATOM    978  HB1 LEU    68      63.010  88.670  50.200  1.00  0.00             
ATOM    979  HB2 LEU    68      63.290  90.240  49.600  1.00  0.00             
ATOM    980  CG  LEU    68      61.230  89.850  50.320  1.00  0.00             
ATOM    981  HG  LEU    68      60.720  89.340  51.170  1.00  0.00             
ATOM    982  CD1 LEU    68      60.790  91.320  50.270  1.00  0.00             
ATOM    983 1HD1 LEU    68      61.220  91.890  51.120  1.00  0.00             
ATOM    984 2HD1 LEU    68      59.700  91.550  50.230  1.00  0.00             
ATOM    985 3HD1 LEU    68      61.220  91.660  49.310  1.00  0.00             
ATOM    986  CD2 LEU    68      60.710  89.180  49.040  1.00  0.00             
ATOM    987 1HD2 LEU    68      61.140  89.730  48.180  1.00  0.00             
ATOM    988 2HD2 LEU    68      59.610  89.240  48.920  1.00  0.00             
ATOM    989 3HD2 LEU    68      60.940  88.100  49.130  1.00  0.00             
ATOM    990  C   LEU    68      62.880  89.210  52.910  1.00  0.00             
ATOM    991  O   LEU    68      62.270  89.630  53.890  1.00  0.00             
ATOM    992  N   VAL    69      63.300  87.930  52.980  1.00  0.00             
ATOM    993  HN  VAL    69      63.910  87.570  52.270  1.00  0.00             
ATOM    994  CA  VAL    69      62.770  86.960  53.870  1.00  0.00             
ATOM    995  HA  VAL    69      61.770  87.230  54.170  1.00  0.00             
ATOM    996  CB  VAL    69      62.500  85.650  53.200  1.00  0.00             
ATOM    997  HB  VAL    69      61.700  85.080  53.740  1.00  0.00             
ATOM    998  CG1 VAL    69      61.980  85.900  51.780  1.00  0.00             
ATOM    999 1HG1 VAL    69      62.820  86.210  51.110  1.00  0.00             
ATOM   1000 2HG1 VAL    69      61.180  86.670  51.780  1.00  0.00             
ATOM   1001 3HG1 VAL    69      61.440  85.010  51.430  1.00  0.00             
ATOM   1002  CG2 VAL    69      63.820  84.860  53.080  1.00  0.00             
ATOM   1003 1HG2 VAL    69      64.540  85.490  52.500  1.00  0.00             
ATOM   1004 2HG2 VAL    69      63.550  84.010  52.420  1.00  0.00             
ATOM   1005 3HG2 VAL    69      64.340  84.520  53.990  1.00  0.00             
ATOM   1006  C   VAL    69      63.430  86.870  55.210  1.00  0.00             
ATOM   1007  O   VAL    69      62.820  86.570  56.240  1.00  0.00             
ATOM   1008  N   SER    70      64.750  87.110  55.220  1.00  0.00             
ATOM   1009  HN  SER    70      65.210  87.340  54.370  1.00  0.00             
ATOM   1010  CA  SER    70      65.480  87.090  56.460  1.00  0.00             
ATOM   1011  HA  SER    70      65.190  86.210  56.990  1.00  0.00             
ATOM   1012  CB  SER    70      66.950  86.860  56.080  1.00  0.00             
ATOM   1013  HB1 SER    70      66.980  85.930  55.460  1.00  0.00             
ATOM   1014  HB2 SER    70      67.620  86.780  56.960  1.00  0.00             
ATOM   1015  OG  SER    70      67.370  87.970  55.300  1.00  0.00             
ATOM   1016  HG1 SER    70      67.180  87.700  54.410  1.00  0.00             
ATOM   1017  C   SER    70      65.400  88.320  57.310  1.00  0.00             
ATOM   1018  O   SER    70      65.650  88.220  58.500  1.00  0.00             
ATOM   1019  N   LEU    71      64.870  89.450  56.790  1.00  0.00             
ATOM   1020  HN  LEU    71      64.760  89.530  55.800  1.00  0.00             
ATOM   1021  CA  LEU    71      64.900  90.640  57.590  1.00  0.00             
ATOM   1022  HA  LEU    71      65.700  90.600  58.310  1.00  0.00             
ATOM   1023  CB  LEU    71      65.180  91.870  56.700  1.00  0.00             
ATOM   1024  HB1 LEU    71      64.320  91.980  56.010  1.00  0.00             
ATOM   1025  HB2 LEU    71      66.060  91.630  56.070  1.00  0.00             
ATOM   1026  CG  LEU    71      65.490  93.210  57.370  1.00  0.00             
ATOM   1027  HG  LEU    71      64.740  93.390  58.170  1.00  0.00             
ATOM   1028  CD1 LEU    71      66.880  93.110  58.020  1.00  0.00             
ATOM   1029 1HD1 LEU    71      66.920  92.350  58.830  1.00  0.00             
ATOM   1030 2HD1 LEU    71      67.110  94.090  58.480  1.00  0.00             
ATOM   1031 3HD1 LEU    71      67.580  92.890  57.190  1.00  0.00             
ATOM   1032  CD2 LEU    71      65.550  94.420  56.440  1.00  0.00             
ATOM   1033 1HD2 LEU    71      65.960  95.290  57.010  1.00  0.00             
ATOM   1034 2HD2 LEU    71      64.520  94.670  56.100  1.00  0.00             
ATOM   1035 3HD2 LEU    71      66.180  94.230  55.540  1.00  0.00             
ATOM   1036  C   LEU    71      63.620  90.800  58.330  1.00  0.00             
ATOM   1037  O   LEU    71      63.390  91.730  59.100  1.00  0.00             
ATOM   1038  N   LEU    72      62.700  89.810  58.250  1.00  0.00             
ATOM   1039  HN  LEU    72      62.750  89.180  57.470  1.00  0.00             
ATOM   1040  CA  LEU    72      61.480  89.780  58.990  1.00  0.00             
ATOM   1041  HA  LEU    72      61.120  90.790  58.900  1.00  0.00             
ATOM   1042  CB  LEU    72      60.410  88.840  58.420  1.00  0.00             
ATOM   1043  HB1 LEU    72      59.470  89.030  58.970  1.00  0.00             
ATOM   1044  HB2 LEU    72      60.690  87.810  58.710  1.00  0.00             
ATOM   1045  CG  LEU    72      60.160  88.900  56.900  1.00  0.00             
ATOM   1046  HG  LEU    72      61.150  88.780  56.420  1.00  0.00             
ATOM   1047  CD1 LEU    72      59.300  87.710  56.420  1.00  0.00             
ATOM   1048 1HD1 LEU    72      59.820  86.740  56.500  1.00  0.00             
ATOM   1049 2HD1 LEU    72      59.040  87.860  55.360  1.00  0.00             
ATOM   1050 3HD1 LEU    72      58.380  87.560  57.030  1.00  0.00             
ATOM   1051  CD2 LEU    72      59.450  90.210  56.520  1.00  0.00             
ATOM   1052 1HD2 LEU    72      60.210  90.990  56.770  1.00  0.00             
ATOM   1053 2HD2 LEU    72      58.510  90.160  57.100  1.00  0.00             
ATOM   1054 3HD2 LEU    72      59.180  90.120  55.440  1.00  0.00             
ATOM   1055  C   LEU    72      61.560  89.430  60.440  1.00  0.00             
ATOM   1056  O   LEU    72      60.870  90.060  61.250  1.00  0.00             
ATOM   1057  N   ARG    73      62.390  88.450  60.820  1.00  0.00             
ATOM   1058  HN  ARG    73      62.910  87.960  60.130  1.00  0.00             
ATOM   1059  CA  ARG    73      62.530  87.920  62.140  1.00  0.00             
ATOM   1060  HA  ARG    73      62.510  88.700  62.900  1.00  0.00             
ATOM   1061  CB  ARG    73      61.310  87.060  62.490  1.00  0.00             
ATOM   1062  HB1 ARG    73      60.460  87.780  62.420  1.00  0.00             
ATOM   1063  HB2 ARG    73      61.310  86.720  63.550  1.00  0.00             
ATOM   1064  CG  ARG    73      60.930  85.860  61.630  1.00  0.00             
ATOM   1065  HG1 ARG    73      61.810  85.200  61.800  1.00  0.00             
ATOM   1066  HG2 ARG    73      60.810  86.100  60.550  1.00  0.00             
ATOM   1067  CD  ARG    73      59.720  85.070  62.130  1.00  0.00             
ATOM   1068  HD1 ARG    73      59.750  84.870  63.220  1.00  0.00             
ATOM   1069  HD2 ARG    73      59.570  84.180  61.490  1.00  0.00             
ATOM   1070  NE  ARG    73      58.470  85.860  61.900  1.00  0.00             
ATOM   1071  HE  ARG    73      58.160  86.470  62.620  1.00  0.00             
ATOM   1072  CZ  ARG    73      57.940  86.190  60.690  1.00  0.00             
ATOM   1073  NH1 ARG    73      58.230  85.520  59.530  1.00  0.00             
ATOM   1074 1HH1 ARG    73      58.880  84.760  59.490  1.00  0.00             
ATOM   1075 2HH1 ARG    73      57.450  85.460  58.920  1.00  0.00             
ATOM   1076  NH2 ARG    73      57.160  87.300  60.530  1.00  0.00             
ATOM   1077 1HH2 ARG    73      57.210  88.020  61.210  1.00  0.00             
ATOM   1078 2HH2 ARG    73      56.880  87.590  59.610  1.00  0.00             
ATOM   1079  C   ARG    73      63.800  87.220  62.470  1.00  0.00             
ATOM   1080  O   ARG    73      64.580  86.930  61.570  1.00  0.00             
ATOM   1081  N   GLN    74      64.040  86.940  63.770  1.00  0.00             
ATOM   1082  HN  GLN    74      63.270  86.980  64.400  1.00  0.00             
ATOM   1083  CA  GLN    74      65.190  86.250  64.250  1.00  0.00             
ATOM   1084  HA  GLN    74      65.780  86.060  63.360  1.00  0.00             
ATOM   1085  CB  GLN    74      66.050  87.110  65.190  1.00  0.00             
ATOM   1086  HB1 GLN    74      66.850  86.480  65.640  1.00  0.00             
ATOM   1087  HB2 GLN    74      65.310  87.570  65.870  1.00  0.00             
ATOM   1088  CG  GLN    74      66.730  88.220  64.370  1.00  0.00             
ATOM   1089  HG1 GLN    74      67.150  88.970  65.050  1.00  0.00             
ATOM   1090  HG2 GLN    74      66.000  88.800  63.770  1.00  0.00             
ATOM   1091  CD  GLN    74      67.770  87.700  63.400  1.00  0.00             
ATOM   1092  OE1 GLN    74      68.920  87.390  63.730  1.00  0.00             
ATOM   1093  NE2 GLN    74      67.400  87.430  62.120  1.00  0.00             
ATOM   1094 1HE2 GLN    74      68.100  87.060  61.510  1.00  0.00             
ATOM   1095 2HE2 GLN    74      66.450  87.360  61.810  1.00  0.00             
ATOM   1096  C   GLN    74      64.890  84.960  64.950  1.00  0.00             
ATOM   1097  O   GLN    74      63.760  84.810  65.400  1.00  0.00             
ATOM   1098  N   ARG    75      65.890  84.070  65.130  1.00  0.00             
ATOM   1099  HN  ARG    75      66.730  84.190  64.600  1.00  0.00             
ATOM   1100  CA  ARG    75      65.830  82.870  65.910  1.00  0.00             
ATOM   1101  HA  ARG    75      66.800  82.400  66.010  1.00  0.00             
ATOM   1102  CB  ARG    75      65.700  83.220  67.400  1.00  0.00             
ATOM   1103  HB1 ARG    75      64.670  83.560  67.640  1.00  0.00             
ATOM   1104  HB2 ARG    75      66.390  84.020  67.750  1.00  0.00             
ATOM   1105  CG  ARG    75      66.090  82.190  68.470  1.00  0.00             
ATOM   1106  HG1 ARG    75      67.170  81.900  68.500  1.00  0.00             
ATOM   1107  HG2 ARG    75      65.690  81.190  68.210  1.00  0.00             
ATOM   1108  CD  ARG    75      65.670  82.630  69.860  1.00  0.00             
ATOM   1109  HD1 ARG    75      66.020  83.650  70.160  1.00  0.00             
ATOM   1110  HD2 ARG    75      66.030  81.910  70.630  1.00  0.00             
ATOM   1111  NE  ARG    75      64.190  82.490  70.010  1.00  0.00             
ATOM   1112  HE  ARG    75      63.720  81.620  69.860  1.00  0.00             
ATOM   1113  CZ  ARG    75      63.440  83.230  70.880  1.00  0.00             
ATOM   1114  NH1 ARG    75      63.920  84.390  71.420  1.00  0.00             
ATOM   1115 1HH1 ARG    75      63.310  84.910  72.010  1.00  0.00             
ATOM   1116 2HH1 ARG    75      64.900  84.600  71.330  1.00  0.00             
ATOM   1117  NH2 ARG    75      62.250  82.760  71.330  1.00  0.00             
ATOM   1118 1HH2 ARG    75      61.890  81.910  70.930  1.00  0.00             
ATOM   1119 2HH2 ARG    75      61.750  83.270  72.040  1.00  0.00             
ATOM   1120  C   ARG    75      64.840  81.870  65.450  1.00  0.00             
ATOM   1121  O   ARG    75      63.900  81.540  66.160  1.00  0.00             
ATOM   1122  N   TYR    76      64.860  81.440  64.170  1.00  0.00             
ATOM   1123  HN  TYR    76      65.570  81.770  63.540  1.00  0.00             
ATOM   1124  CA  TYR    76      64.020  80.490  63.520  1.00  0.00             
ATOM   1125  HA  TYR    76      63.520  79.870  64.250  1.00  0.00             
ATOM   1126  CB  TYR    76      62.890  81.180  62.740  1.00  0.00             
ATOM   1127  HB1 TYR    76      62.600  82.070  63.350  1.00  0.00             
ATOM   1128  HB2 TYR    76      62.000  80.520  62.740  1.00  0.00             
ATOM   1129  CG  TYR    76      63.090  81.630  61.340  1.00  0.00             
ATOM   1130  CD1 TYR    76      63.580  82.910  61.230  1.00  0.00             
ATOM   1131  HD1 TYR    76      63.630  83.530  62.110  1.00  0.00             
ATOM   1132  CE1 TYR    76      63.780  83.470  59.980  1.00  0.00             
ATOM   1133  HE1 TYR    76      64.130  84.490  59.910  1.00  0.00             
ATOM   1134  CZ  TYR    76      63.740  82.660  58.870  1.00  0.00             
ATOM   1135  OH  TYR    76      63.960  83.190  57.580  1.00  0.00             
ATOM   1136  HH  TYR    76      64.410  82.490  57.110  1.00  0.00             
ATOM   1137  CD2 TYR    76      62.920  80.870  60.200  1.00  0.00             
ATOM   1138  HD2 TYR    76      62.560  79.860  60.280  1.00  0.00             
ATOM   1139  CE2 TYR    76      63.250  81.380  58.970  1.00  0.00             
ATOM   1140  HE2 TYR    76      63.030  80.780  58.090  1.00  0.00             
ATOM   1141  C   TYR    76      64.740  79.440  62.750  1.00  0.00             
ATOM   1142  O   TYR    76      65.920  79.500  62.420  1.00  0.00             
ATOM   1143  N   ILE    77      64.050  78.310  62.520  1.00  0.00             
ATOM   1144  HN  ILE    77      63.180  78.160  62.990  1.00  0.00             
ATOM   1145  CA  ILE    77      64.550  77.280  61.650  1.00  0.00             
ATOM   1146  HA  ILE    77      65.500  77.500  61.200  1.00  0.00             
ATOM   1147  CB  ILE    77      64.710  75.950  62.340  1.00  0.00             
ATOM   1148  HB  ILE    77      63.700  75.530  62.500  1.00  0.00             
ATOM   1149  CG2 ILE    77      65.440  75.040  61.340  1.00  0.00             
ATOM   1150 1HG2 ILE    77      64.960  74.970  60.340  1.00  0.00             
ATOM   1151 2HG2 ILE    77      65.470  74.020  61.760  1.00  0.00             
ATOM   1152 3HG2 ILE    77      66.410  75.500  61.030  1.00  0.00             
ATOM   1153  CG1 ILE    77      65.540  76.060  63.630  1.00  0.00             
ATOM   1154 1HG1 ILE    77      65.150  76.910  64.230  1.00  0.00             
ATOM   1155 2HG1 ILE    77      66.630  76.100  63.440  1.00  0.00             
ATOM   1156  CD  ILE    77      65.260  74.850  64.520  1.00  0.00             
ATOM   1157  HD1 ILE    77      64.170  74.820  64.680  1.00  0.00             
ATOM   1158  HD2 ILE    77      65.700  74.980  65.530  1.00  0.00             
ATOM   1159  HD3 ILE    77      65.540  73.860  64.080  1.00  0.00             
ATOM   1160  C   ILE    77      63.510  77.070  60.600  1.00  0.00             
ATOM   1161  O   ILE    77      62.360  76.880  61.010  1.00  0.00             
ATOM   1162  N   LEU    78      63.850  76.970  59.300  1.00  0.00             
ATOM   1163  HN  LEU    78      64.820  77.070  59.100  1.00  0.00             
ATOM   1164  CA  LEU    78      63.010  76.660  58.190  1.00  0.00             
ATOM   1165  HA  LEU    78      61.980  76.790  58.480  1.00  0.00             
ATOM   1166  CB  LEU    78      63.270  77.520  56.940  1.00  0.00             
ATOM   1167  HB1 LEU    78      64.340  77.650  56.690  1.00  0.00             
ATOM   1168  HB2 LEU    78      62.940  78.560  57.170  1.00  0.00             
ATOM   1169  CG  LEU    78      62.540  77.010  55.690  1.00  0.00             
ATOM   1170  HG  LEU    78      62.540  75.950  55.330  1.00  0.00             
ATOM   1171  CD1 LEU    78      61.050  77.370  55.810  1.00  0.00             
ATOM   1172 1HD1 LEU    78      61.030  78.440  56.090  1.00  0.00             
ATOM   1173 2HD1 LEU    78      60.460  76.860  56.600  1.00  0.00             
ATOM   1174 3HD1 LEU    78      60.570  77.250  54.820  1.00  0.00             
ATOM   1175  CD2 LEU    78      63.230  77.700  54.500  1.00  0.00             
ATOM   1176 1HD2 LEU    78      62.810  77.440  53.510  1.00  0.00             
ATOM   1177 2HD2 LEU    78      64.300  77.420  54.510  1.00  0.00             
ATOM   1178 3HD2 LEU    78      63.140  78.790  54.730  1.00  0.00             
ATOM   1179  C   LEU    78      63.370  75.230  57.940  1.00  0.00             
ATOM   1180  O   LEU    78      64.510  74.860  57.680  1.00  0.00             
ATOM   1181  N   TYR    79      62.350  74.380  58.130  1.00  0.00             
ATOM   1182  HN  TYR    79      61.570  74.850  58.530  1.00  0.00             
ATOM   1183  CA  TYR    79      62.270  72.960  57.920  1.00  0.00             
ATOM   1184  HA  TYR    79      63.220  72.430  57.940  1.00  0.00             
ATOM   1185  CB  TYR    79      61.340  72.320  58.960  1.00  0.00             
ATOM   1186  HB1 TYR    79      61.050  71.300  58.630  1.00  0.00             
ATOM   1187  HB2 TYR    79      60.480  73.020  58.920  1.00  0.00             
ATOM   1188  CG  TYR    79      62.090  72.230  60.250  1.00  0.00             
ATOM   1189  CD1 TYR    79      62.700  71.040  60.550  1.00  0.00             
ATOM   1190  HD1 TYR    79      62.540  70.190  59.910  1.00  0.00             
ATOM   1191  CE1 TYR    79      63.290  70.880  61.790  1.00  0.00             
ATOM   1192  HE1 TYR    79      63.730  69.920  62.040  1.00  0.00             
ATOM   1193  CZ  TYR    79      63.220  71.910  62.690  1.00  0.00             
ATOM   1194  OH  TYR    79      63.700  71.650  63.990  1.00  0.00             
ATOM   1195  HH  TYR    79      64.500  71.120  63.870  1.00  0.00             
ATOM   1196  CD2 TYR    79      62.000  73.210  61.210  1.00  0.00             
ATOM   1197  HD2 TYR    79      61.520  74.150  60.970  1.00  0.00             
ATOM   1198  CE2 TYR    79      62.520  73.080  62.470  1.00  0.00             
ATOM   1199  HE2 TYR    79      62.290  73.800  63.240  1.00  0.00             
ATOM   1200  C   TYR    79      61.750  72.740  56.540  1.00  0.00             
ATOM   1201  O   TYR    79      60.680  73.160  56.110  1.00  0.00             
ATOM   1202  N   GLY    80      62.530  71.950  55.770  1.00  0.00             
ATOM   1203  HN  GLY    80      63.350  71.530  56.140  1.00  0.00             
ATOM   1204  CA  GLY    80      62.230  71.500  54.450  1.00  0.00             
ATOM   1205  HA1 GLY    80      62.730  72.220  53.820  1.00  0.00             
ATOM   1206  HA2 GLY    80      61.150  71.570  54.280  1.00  0.00             
ATOM   1207  C   GLY    80      62.570  70.070  54.250  1.00  0.00             
ATOM   1208  O   GLY    80      62.930  69.350  55.190  1.00  0.00             
ATOM   1209  N   GLU    81      62.510  69.510  53.030  1.00  0.00             
ATOM   1210  HN  GLU    81      62.190  70.060  52.260  1.00  0.00             
ATOM   1211  CA  GLU    81      62.880  68.170  52.670  1.00  0.00             
ATOM   1212  HA  GLU    81      63.380  67.680  53.490  1.00  0.00             
ATOM   1213  CB  GLU    81      61.690  67.340  52.170  1.00  0.00             
ATOM   1214  HB1 GLU    81      61.370  67.740  51.180  1.00  0.00             
ATOM   1215  HB2 GLU    81      60.930  67.620  52.920  1.00  0.00             
ATOM   1216  CG  GLU    81      61.890  65.830  52.160  1.00  0.00             
ATOM   1217  HG1 GLU    81      62.940  65.550  51.890  1.00  0.00             
ATOM   1218  HG2 GLU    81      61.170  65.480  51.380  1.00  0.00             
ATOM   1219  CD  GLU    81      61.760  65.250  53.550  1.00  0.00             
ATOM   1220  OE1 GLU    81      61.880  65.960  54.590  1.00  0.00             
ATOM   1221  OE2 GLU    81      61.500  64.020  53.690  1.00  0.00             
ATOM   1222  C   GLU    81      63.940  68.430  51.650  1.00  0.00             
ATOM   1223  O   GLU    81      63.770  69.350  50.860  1.00  0.00             
ATOM   1224  N   TRP    82      65.080  67.700  51.600  1.00  0.00             
ATOM   1225  HN  TRP    82      65.220  67.140  52.410  1.00  0.00             
ATOM   1226  CA  TRP    82      66.010  67.700  50.520  1.00  0.00             
ATOM   1227  HA  TRP    82      66.390  68.710  50.440  1.00  0.00             
ATOM   1228  CB  TRP    82      67.150  66.750  50.940  1.00  0.00             
ATOM   1229  HB1 TRP    82      66.850  65.690  51.060  1.00  0.00             
ATOM   1230  HB2 TRP    82      67.540  66.980  51.950  1.00  0.00             
ATOM   1231  CG  TRP    82      68.410  66.740  50.110  1.00  0.00             
ATOM   1232  CD1 TRP    82      68.740  67.350  48.940  1.00  0.00             
ATOM   1233  HD1 TRP    82      68.000  67.680  48.230  1.00  0.00             
ATOM   1234  NE1 TRP    82      70.040  67.060  48.610  1.00  0.00             
ATOM   1235  HE1 TRP    82      70.580  67.740  48.180  1.00  0.00             
ATOM   1236  CE2 TRP    82      70.580  66.190  49.530  1.00  0.00             
ATOM   1237  CD2 TRP    82      69.590  65.990  50.490  1.00  0.00             
ATOM   1238  CE3 TRP    82      69.900  65.220  51.570  1.00  0.00             
ATOM   1239  HE3 TRP    82      69.140  65.100  52.320  1.00  0.00             
ATOM   1240  CZ3 TRP    82      71.170  64.720  51.690  1.00  0.00             
ATOM   1241  HZ3 TRP    82      71.560  64.220  52.570  1.00  0.00             
ATOM   1242  CZ2 TRP    82      71.840  65.640  49.630  1.00  0.00             
ATOM   1243  HZ2 TRP    82      72.560  65.910  48.860  1.00  0.00             
ATOM   1244  CH2 TRP    82      72.130  64.870  50.720  1.00  0.00             
ATOM   1245  HH2 TRP    82      73.130  64.460  50.780  1.00  0.00             
ATOM   1246  C   TRP    82      65.250  67.310  49.310  1.00  0.00             
ATOM   1247  O   TRP    82      65.400  68.040  48.320  1.00  0.00             
ATOM   1248  N   LEU    83      64.350  66.310  49.420  1.00  0.00             
ATOM   1249  HN  LEU    83      64.490  65.740  50.220  1.00  0.00             
ATOM   1250  CA  LEU    83      63.370  65.970  48.430  1.00  0.00             
ATOM   1251  HA  LEU    83      62.850  65.130  48.850  1.00  0.00             
ATOM   1252  CB  LEU    83      62.320  67.080  48.270  1.00  0.00             
ATOM   1253  HB1 LEU    83      62.710  67.840  47.570  1.00  0.00             
ATOM   1254  HB2 LEU    83      62.040  67.520  49.240  1.00  0.00             
ATOM   1255  CG  LEU    83      61.030  66.540  47.620  1.00  0.00             
ATOM   1256  HG  LEU    83      61.340  65.650  47.020  1.00  0.00             
ATOM   1257  CD1 LEU    83      59.990  66.170  48.690  1.00  0.00             
ATOM   1258 1HD1 LEU    83      59.620  67.030  49.290  1.00  0.00             
ATOM   1259 2HD1 LEU    83      60.470  65.480  49.410  1.00  0.00             
ATOM   1260 3HD1 LEU    83      59.180  65.620  48.150  1.00  0.00             
ATOM   1261  CD2 LEU    83      60.480  67.440  46.510  1.00  0.00             
ATOM   1262 1HD2 LEU    83      60.600  68.520  46.760  1.00  0.00             
ATOM   1263 2HD2 LEU    83      59.440  67.100  46.280  1.00  0.00             
ATOM   1264 3HD2 LEU    83      61.050  67.280  45.570  1.00  0.00             
ATOM   1265  C   LEU    83      63.970  65.450  47.170  1.00  0.00             
ATOM   1266  O   LEU    83      63.740  64.290  46.850  1.00  0.00             
ATOM   1267  N   LEU    84      64.610  66.370  46.410  1.00  0.00             
ATOM   1268  HN  LEU    84      64.780  67.280  46.760  1.00  0.00             
ATOM   1269  CA  LEU    84      64.920  66.270  45.030  1.00  0.00             
ATOM   1270  HA  LEU    84      64.010  66.060  44.490  1.00  0.00             
ATOM   1271  CB  LEU    84      65.480  67.640  44.610  1.00  0.00             
ATOM   1272  HB1 LEU    84      64.610  68.290  44.850  1.00  0.00             
ATOM   1273  HB2 LEU    84      65.630  67.770  43.510  1.00  0.00             
ATOM   1274  CG  LEU    84      66.800  68.170  45.210  1.00  0.00             
ATOM   1275  HG  LEU    84      66.720  67.970  46.310  1.00  0.00             
ATOM   1276  CD1 LEU    84      68.130  67.600  44.680  1.00  0.00             
ATOM   1277 1HD1 LEU    84      68.150  67.980  43.630  1.00  0.00             
ATOM   1278 2HD1 LEU    84      68.180  66.510  44.480  1.00  0.00             
ATOM   1279 3HD1 LEU    84      69.020  68.000  45.220  1.00  0.00             
ATOM   1280  CD2 LEU    84      66.820  69.690  45.100  1.00  0.00             
ATOM   1281 1HD2 LEU    84      66.690  69.960  44.020  1.00  0.00             
ATOM   1282 2HD2 LEU    84      67.770  70.120  45.490  1.00  0.00             
ATOM   1283 3HD2 LEU    84      65.950  70.180  45.590  1.00  0.00             
ATOM   1284  C   LEU    84      65.990  65.260  44.780  1.00  0.00             
ATOM   1285  O   LEU    84      66.140  64.810  43.650  1.00  0.00             
ATOM   1286  N   ALA    85      66.740  64.840  45.820  1.00  0.00             
ATOM   1287  HN  ALA    85      66.620  65.240  46.720  1.00  0.00             
ATOM   1288  CA  ALA    85      67.570  63.670  45.840  1.00  0.00             
ATOM   1289  HA  ALA    85      68.460  63.860  45.270  1.00  0.00             
ATOM   1290  CB  ALA    85      67.860  63.480  47.340  1.00  0.00             
ATOM   1291  HB1 ALA    85      67.100  62.970  47.980  1.00  0.00             
ATOM   1292  HB2 ALA    85      68.140  64.420  47.830  1.00  0.00             
ATOM   1293  HB3 ALA    85      68.740  62.800  47.380  1.00  0.00             
ATOM   1294  C   ALA    85      66.970  62.370  45.440  1.00  0.00             
ATOM   1295  O   ALA    85      67.670  61.630  44.750  1.00  0.00             
ATOM   1296  N   ARG    86      65.700  62.080  45.790  1.00  0.00             
ATOM   1297  HN  ARG    86      65.050  62.810  46.010  1.00  0.00             
ATOM   1298  CA  ARG    86      65.150  60.790  45.510  1.00  0.00             
ATOM   1299  HA  ARG    86      65.360  60.480  44.490  1.00  0.00             
ATOM   1300  CB  ARG    86      65.580  59.730  46.540  1.00  0.00             
ATOM   1301  HB1 ARG    86      66.690  59.650  46.480  1.00  0.00             
ATOM   1302  HB2 ARG    86      65.190  58.720  46.270  1.00  0.00             
ATOM   1303  CG  ARG    86      65.310  60.060  48.010  1.00  0.00             
ATOM   1304  HG1 ARG    86      64.240  60.240  48.260  1.00  0.00             
ATOM   1305  HG2 ARG    86      65.920  60.950  48.290  1.00  0.00             
ATOM   1306  CD  ARG    86      65.680  58.830  48.840  1.00  0.00             
ATOM   1307  HD1 ARG    86      66.730  58.550  48.600  1.00  0.00             
ATOM   1308  HD2 ARG    86      65.170  57.900  48.480  1.00  0.00             
ATOM   1309  NE  ARG    86      65.420  59.120  50.260  1.00  0.00             
ATOM   1310  HE  ARG    86      66.180  59.170  50.910  1.00  0.00             
ATOM   1311  CZ  ARG    86      64.210  59.140  50.900  1.00  0.00             
ATOM   1312  NH1 ARG    86      63.000  59.030  50.260  1.00  0.00             
ATOM   1313 1HH1 ARG    86      62.890  58.760  49.300  1.00  0.00             
ATOM   1314 2HH1 ARG    86      62.230  59.080  50.880  1.00  0.00             
ATOM   1315  NH2 ARG    86      64.070  59.360  52.240  1.00  0.00             
ATOM   1316 1HH2 ARG    86      64.910  59.470  52.770  1.00  0.00             
ATOM   1317 2HH2 ARG    86      63.180  59.310  52.680  1.00  0.00             
ATOM   1318  C   ARG    86      63.660  60.800  45.430  1.00  0.00             
ATOM   1319  O   ARG    86      62.990  59.800  45.190  1.00  0.00             
ATOM   1320  N   HSD    87      62.940  61.910  45.700  1.00  0.00             
ATOM   1321  HN  HSD    87      63.410  62.770  45.910  1.00  0.00             
ATOM   1322  CA  HSD    87      61.510  61.950  45.760  1.00  0.00             
ATOM   1323  HA  HSD    87      61.180  61.130  45.140  1.00  0.00             
ATOM   1324  CB  HSD    87      60.960  61.750  47.190  1.00  0.00             
ATOM   1325  HB1 HSD    87      61.380  62.540  47.850  1.00  0.00             
ATOM   1326  HB2 HSD    87      61.250  60.790  47.660  1.00  0.00             
ATOM   1327  ND1 HSD    87      58.680  60.740  46.850  1.00  0.00             
ATOM   1328  HD1 HSD    87      58.990  59.970  46.290  1.00  0.00             
ATOM   1329  CG  HSD    87      59.480  61.740  47.380  1.00  0.00             
ATOM   1330  CE1 HSD    87      57.430  61.000  47.290  1.00  0.00             
ATOM   1331  HE1 HSD    87      56.700  60.190  47.210  1.00  0.00             
ATOM   1332  NE2 HSD    87      57.360  62.050  48.090  1.00  0.00             
ATOM   1333  CD2 HSD    87      58.650  62.540  48.100  1.00  0.00             
ATOM   1334  HD2 HSD    87      58.900  63.380  48.740  1.00  0.00             
ATOM   1335  C   HSD    87      60.900  63.170  45.170  1.00  0.00             
ATOM   1336  O   HSD    87      61.590  64.120  44.800  1.00  0.00             
ATOM   1337  N   SER    88      59.580  63.280  44.960  1.00  0.00             
ATOM   1338  HN  SER    88      58.920  62.610  45.260  1.00  0.00             
ATOM   1339  CA  SER    88      58.950  64.390  44.310  1.00  0.00             
ATOM   1340  HA  SER    88      59.220  65.310  44.810  1.00  0.00             
ATOM   1341  CB  SER    88      59.220  64.440  42.800  1.00  0.00             
ATOM   1342  HB1 SER    88      58.880  63.520  42.290  1.00  0.00             
ATOM   1343  HB2 SER    88      60.310  64.660  42.720  1.00  0.00             
ATOM   1344  OG  SER    88      58.590  65.600  42.280  1.00  0.00             
ATOM   1345  HG1 SER    88      58.860  65.700  41.370  1.00  0.00             
ATOM   1346  C   SER    88      57.490  64.340  44.610  1.00  0.00             
ATOM   1347  O   SER    88      56.980  63.340  45.110  1.00  0.00             
ATOM   1348  N   ILE    89      56.670  65.380  44.360  1.00  0.00             
ATOM   1349  HN  ILE    89      56.980  66.160  43.810  1.00  0.00             
ATOM   1350  CA  ILE    89      55.430  65.680  45.000  1.00  0.00             
ATOM   1351  HA  ILE    89      54.930  64.760  45.240  1.00  0.00             
ATOM   1352  CB  ILE    89      55.550  66.530  46.220  1.00  0.00             
ATOM   1353  HB  ILE    89      54.520  66.830  46.500  1.00  0.00             
ATOM   1354  CG2 ILE    89      56.160  65.630  47.310  1.00  0.00             
ATOM   1355 1HG2 ILE    89      57.240  65.530  47.080  1.00  0.00             
ATOM   1356 2HG2 ILE    89      55.630  64.650  47.310  1.00  0.00             
ATOM   1357 3HG2 ILE    89      56.110  66.130  48.300  1.00  0.00             
ATOM   1358  CG1 ILE    89      56.440  67.770  46.010  1.00  0.00             
ATOM   1359 1HG1 ILE    89      56.330  67.960  44.920  1.00  0.00             
ATOM   1360 2HG1 ILE    89      57.500  67.530  46.250  1.00  0.00             
ATOM   1361  CD  ILE    89      56.090  69.030  46.800  1.00  0.00             
ATOM   1362  HD1 ILE    89      56.820  69.850  46.580  1.00  0.00             
ATOM   1363  HD2 ILE    89      56.120  68.860  47.890  1.00  0.00             
ATOM   1364  HD3 ILE    89      55.040  69.310  46.570  1.00  0.00             
ATOM   1365  C   ILE    89      54.420  66.320  44.110  1.00  0.00             
ATOM   1366  O   ILE    89      54.780  66.900  43.090  1.00  0.00             
ATOM   1367  N   ARG    90      53.100  66.310  44.400  1.00  0.00             
ATOM   1368  HN  ARG    90      52.760  65.700  45.110  1.00  0.00             
ATOM   1369  CA  ARG    90      52.130  66.910  43.540  1.00  0.00             
ATOM   1370  HA  ARG    90      52.370  66.780  42.500  1.00  0.00             
ATOM   1371  CB  ARG    90      50.790  66.190  43.810  1.00  0.00             
ATOM   1372  HB1 ARG    90      50.860  65.140  43.470  1.00  0.00             
ATOM   1373  HB2 ARG    90      49.950  66.670  43.280  1.00  0.00             
ATOM   1374  CG  ARG    90      50.260  66.370  45.240  1.00  0.00             
ATOM   1375  HG1 ARG    90      50.260  67.410  45.630  1.00  0.00             
ATOM   1376  HG2 ARG    90      51.060  65.830  45.810  1.00  0.00             
ATOM   1377  CD  ARG    90      48.870  65.770  45.410  1.00  0.00             
ATOM   1378  HD1 ARG    90      48.800  64.790  44.890  1.00  0.00             
ATOM   1379  HD2 ARG    90      48.220  66.470  44.840  1.00  0.00             
ATOM   1380  NE  ARG    90      48.470  65.850  46.850  1.00  0.00             
ATOM   1381  HE  ARG    90      49.190  65.970  47.520  1.00  0.00             
ATOM   1382  CZ  ARG    90      47.230  65.480  47.260  1.00  0.00             
ATOM   1383  NH1 ARG    90      46.140  65.480  46.430  1.00  0.00             
ATOM   1384 1HH1 ARG    90      46.160  65.970  45.560  1.00  0.00             
ATOM   1385 2HH1 ARG    90      45.220  65.500  46.820  1.00  0.00             
ATOM   1386  NH2 ARG    90      46.910  65.380  48.580  1.00  0.00             
ATOM   1387 1HH2 ARG    90      47.620  65.730  49.190  1.00  0.00             
ATOM   1388 2HH2 ARG    90      45.970  65.170  48.840  1.00  0.00             
ATOM   1389  C   ARG    90      51.960  68.390  43.620  1.00  0.00             
ATOM   1390  O   ARG    90      51.300  68.910  42.730  1.00  0.00             
ATOM   1391  N   TYR    91      52.540  69.030  44.650  1.00  0.00             
ATOM   1392  HN  TYR    91      53.010  68.570  45.390  1.00  0.00             
ATOM   1393  CA  TYR    91      52.450  70.450  44.740  1.00  0.00             
ATOM   1394  HA  TYR    91      51.500  70.740  44.310  1.00  0.00             
ATOM   1395  CB  TYR    91      52.480  70.910  46.210  1.00  0.00             
ATOM   1396  HB1 TYR    91      52.610  72.010  46.280  1.00  0.00             
ATOM   1397  HB2 TYR    91      53.380  70.600  46.790  1.00  0.00             
ATOM   1398  CG  TYR    91      51.350  70.280  46.960  1.00  0.00             
ATOM   1399  CD1 TYR    91      50.130  70.930  47.010  1.00  0.00             
ATOM   1400  HD1 TYR    91      50.000  71.890  46.540  1.00  0.00             
ATOM   1401  CE1 TYR    91      49.160  70.430  47.840  1.00  0.00             
ATOM   1402  HE1 TYR    91      48.270  71.010  48.020  1.00  0.00             
ATOM   1403  CZ  TYR    91      49.350  69.240  48.510  1.00  0.00             
ATOM   1404  OH  TYR    91      48.340  68.720  49.350  1.00  0.00             
ATOM   1405  HH  TYR    91      48.490  67.860  49.720  1.00  0.00             
ATOM   1406  CD2 TYR    91      51.560  69.160  47.720  1.00  0.00             
ATOM   1407  HD2 TYR    91      52.520  68.650  47.710  1.00  0.00             
ATOM   1408  CE2 TYR    91      50.510  68.530  48.340  1.00  0.00             
ATOM   1409  HE2 TYR    91      50.660  67.500  48.670  1.00  0.00             
ATOM   1410  C   TYR    91      53.590  71.150  44.080  1.00  0.00             
ATOM   1411  O   TYR    91      53.620  72.370  44.010  1.00  0.00             
ATOM   1412  N   GLN    92      54.460  70.340  43.450  1.00  0.00             
ATOM   1413  HN  GLN    92      54.320  69.360  43.450  1.00  0.00             
ATOM   1414  CA  GLN    92      55.630  70.810  42.760  1.00  0.00             
ATOM   1415  HA  GLN    92      55.320  71.480  41.970  1.00  0.00             
ATOM   1416  CB  GLN    92      56.780  71.250  43.680  1.00  0.00             
ATOM   1417  HB1 GLN    92      57.180  70.350  44.210  1.00  0.00             
ATOM   1418  HB2 GLN    92      56.480  71.920  44.500  1.00  0.00             
ATOM   1419  CG  GLN    92      57.910  71.960  42.940  1.00  0.00             
ATOM   1420  HG1 GLN    92      57.530  72.810  42.320  1.00  0.00             
ATOM   1421  HG2 GLN    92      58.340  71.270  42.180  1.00  0.00             
ATOM   1422  CD  GLN    92      59.040  72.370  43.870  1.00  0.00             
ATOM   1423  OE1 GLN    92      59.580  73.480  43.840  1.00  0.00             
ATOM   1424  NE2 GLN    92      59.510  71.410  44.720  1.00  0.00             
ATOM   1425 1HE2 GLN    92      60.350  71.560  45.230  1.00  0.00             
ATOM   1426 2HE2 GLN    92      59.070  70.520  44.790  1.00  0.00             
ATOM   1427  C   GLN    92      56.180  69.710  41.920  1.00  0.00             
ATOM   1428  O   GLN    92      57.270  69.190  42.170  1.00  0.00             
ATOM   1429  N   SER    93      55.440  69.180  40.930  1.00  0.00             
ATOM   1430  HN  SER    93      54.540  69.530  40.680  1.00  0.00             
ATOM   1431  CA  SER    93      55.760  68.090  40.070  1.00  0.00             
ATOM   1432  HA  SER    93      56.210  67.310  40.670  1.00  0.00             
ATOM   1433  CB  SER    93      54.480  67.560  39.410  1.00  0.00             
ATOM   1434  HB1 SER    93      54.270  68.070  38.440  1.00  0.00             
ATOM   1435  HB2 SER    93      53.630  67.780  40.080  1.00  0.00             
ATOM   1436  OG  SER    93      54.540  66.160  39.210  1.00  0.00             
ATOM   1437  HG1 SER    93      54.880  65.860  40.060  1.00  0.00             
ATOM   1438  C   SER    93      56.800  68.350  39.030  1.00  0.00             
ATOM   1439  O   SER    93      57.770  67.620  38.840  1.00  0.00             
ATOM   1440  N   LEU    94      56.660  69.430  38.250  1.00  0.00             
ATOM   1441  HN  LEU    94      55.790  69.930  38.260  1.00  0.00             
ATOM   1442  CA  LEU    94      57.650  69.700  37.240  1.00  0.00             
ATOM   1443  HA  LEU    94      57.660  68.760  36.710  1.00  0.00             
ATOM   1444  CB  LEU    94      57.130  70.740  36.250  1.00  0.00             
ATOM   1445  HB1 LEU    94      57.960  71.060  35.580  1.00  0.00             
ATOM   1446  HB2 LEU    94      56.760  71.680  36.730  1.00  0.00             
ATOM   1447  CG  LEU    94      56.020  70.230  35.310  1.00  0.00             
ATOM   1448  HG  LEU    94      55.130  69.950  35.920  1.00  0.00             
ATOM   1449  CD1 LEU    94      55.650  71.430  34.420  1.00  0.00             
ATOM   1450 1HD1 LEU    94      54.830  71.240  33.700  1.00  0.00             
ATOM   1451 2HD1 LEU    94      56.480  71.710  33.750  1.00  0.00             
ATOM   1452 3HD1 LEU    94      55.320  72.220  35.140  1.00  0.00             
ATOM   1453  CD2 LEU    94      56.430  69.040  34.430  1.00  0.00             
ATOM   1454 1HD2 LEU    94      56.810  68.170  35.020  1.00  0.00             
ATOM   1455 2HD2 LEU    94      57.140  69.310  33.630  1.00  0.00             
ATOM   1456 3HD2 LEU    94      55.580  68.660  33.830  1.00  0.00             
ATOM   1457  C   LEU    94      59.050  69.950  37.660  1.00  0.00             
ATOM   1458  O   LEU    94      59.800  69.190  37.050  1.00  0.00             
ATOM   1459  N   PRO    95      59.550  70.860  38.450  1.00  0.00             
ATOM   1460  CD  PRO    95      58.750  71.920  39.050  1.00  0.00             
ATOM   1461  HD1 PRO    95      58.000  71.450  39.740  1.00  0.00             
ATOM   1462  HD2 PRO    95      58.190  72.470  38.270  1.00  0.00             
ATOM   1463  CA  PRO    95      60.940  71.010  38.720  1.00  0.00             
ATOM   1464  HA  PRO    95      61.480  70.830  37.810  1.00  0.00             
ATOM   1465  CB  PRO    95      61.040  72.440  39.230  1.00  0.00             
ATOM   1466  HB1 PRO    95      61.100  73.110  38.340  1.00  0.00             
ATOM   1467  HB2 PRO    95      61.950  72.620  39.850  1.00  0.00             
ATOM   1468  CG  PRO    95      59.680  72.790  39.890  1.00  0.00             
ATOM   1469  HG1 PRO    95      59.840  72.510  40.950  1.00  0.00             
ATOM   1470  HG2 PRO    95      59.360  73.860  39.890  1.00  0.00             
ATOM   1471  C   PRO    95      61.380  70.110  39.830  1.00  0.00             
ATOM   1472  O   PRO    95      60.560  69.810  40.690  1.00  0.00             
ATOM   1473  N   ASP    96      62.670  69.740  39.870  1.00  0.00             
ATOM   1474  HN  ASP    96      63.390  70.190  39.350  1.00  0.00             
ATOM   1475  CA  ASP    96      63.140  68.780  40.820  1.00  0.00             
ATOM   1476  HA  ASP    96      62.310  68.350  41.360  1.00  0.00             
ATOM   1477  CB  ASP    96      63.930  67.800  39.940  1.00  0.00             
ATOM   1478  HB1 ASP    96      64.520  67.070  40.550  1.00  0.00             
ATOM   1479  HB2 ASP    96      64.590  68.400  39.290  1.00  0.00             
ATOM   1480  CG  ASP    96      62.950  66.950  39.140  1.00  0.00             
ATOM   1481  OD1 ASP    96      62.070  66.390  39.860  1.00  0.00             
ATOM   1482  OD2 ASP    96      63.140  66.790  37.900  1.00  0.00             
ATOM   1483  C   ASP    96      63.840  69.620  41.830  1.00  0.00             
ATOM   1484  O   ASP    96      64.990  69.990  41.590  1.00  0.00             
ATOM   1485  N   TYR    97      63.180  69.880  42.980  1.00  0.00             
ATOM   1486  HN  TYR    97      62.270  69.490  43.170  1.00  0.00             
ATOM   1487  CA  TYR    97      63.660  70.930  43.820  1.00  0.00             
ATOM   1488  HA  TYR    97      64.730  70.800  43.880  1.00  0.00             
ATOM   1489  CB  TYR    97      63.230  72.310  43.290  1.00  0.00             
ATOM   1490  HB1 TYR    97      62.150  72.430  43.550  1.00  0.00             
ATOM   1491  HB2 TYR    97      63.150  72.360  42.190  1.00  0.00             
ATOM   1492  CG  TYR    97      64.060  73.450  43.790  1.00  0.00             
ATOM   1493  CD1 TYR    97      65.440  73.480  43.780  1.00  0.00             
ATOM   1494  HD1 TYR    97      66.030  72.670  43.380  1.00  0.00             
ATOM   1495  CE1 TYR    97      66.190  74.550  44.190  1.00  0.00             
ATOM   1496  HE1 TYR    97      67.260  74.540  44.130  1.00  0.00             
ATOM   1497  CZ  TYR    97      65.510  75.630  44.730  1.00  0.00             
ATOM   1498  OH  TYR    97      66.230  76.760  45.170  1.00  0.00             
ATOM   1499  HH  TYR    97      65.580  77.470  45.100  1.00  0.00             
ATOM   1500  CD2 TYR    97      63.410  74.520  44.360  1.00  0.00             
ATOM   1501  HD2 TYR    97      62.330  74.560  44.430  1.00  0.00             
ATOM   1502  CE2 TYR    97      64.140  75.560  44.870  1.00  0.00             
ATOM   1503  HE2 TYR    97      63.650  76.470  45.190  1.00  0.00             
ATOM   1504  C   TYR    97      63.140  70.690  45.190  1.00  0.00             
ATOM   1505  O   TYR    97      62.320  69.820  45.470  1.00  0.00             
ATOM   1506  N   PHE    98      63.680  71.520  46.120  1.00  0.00             
ATOM   1507  HN  PHE    98      64.370  72.210  45.930  1.00  0.00             
ATOM   1508  CA  PHE    98      63.360  71.410  47.510  1.00  0.00             
ATOM   1509  HA  PHE    98      63.540  70.430  47.880  1.00  0.00             
ATOM   1510  CB  PHE    98      64.280  72.400  48.240  1.00  0.00             
ATOM   1511  HB1 PHE    98      63.940  72.570  49.290  1.00  0.00             
ATOM   1512  HB2 PHE    98      64.210  73.380  47.730  1.00  0.00             
ATOM   1513  CG  PHE    98      65.720  72.010  48.220  1.00  0.00             
ATOM   1514  CD1 PHE    98      66.560  72.610  47.320  1.00  0.00             
ATOM   1515  HD1 PHE    98      66.170  73.350  46.650  1.00  0.00             
ATOM   1516  CE1 PHE    98      67.910  72.300  47.310  1.00  0.00             
ATOM   1517  HE1 PHE    98      68.530  72.640  46.490  1.00  0.00             
ATOM   1518  CZ  PHE    98      68.390  71.350  48.180  1.00  0.00             
ATOM   1519  HZ  PHE    98      69.420  71.040  48.100  1.00  0.00             
ATOM   1520  CD2 PHE    98      66.230  71.140  49.150  1.00  0.00             
ATOM   1521  HD2 PHE    98      65.590  70.640  49.850  1.00  0.00             
ATOM   1522  CE2 PHE    98      67.580  70.840  49.160  1.00  0.00             
ATOM   1523  HE2 PHE    98      68.080  70.250  49.910  1.00  0.00             
ATOM   1524  C   PHE    98      61.930  71.790  47.710  1.00  0.00             
ATOM   1525  O   PHE    98      61.300  72.320  46.790  1.00  0.00             
ATOM   1526  N   VAL    99      61.450  71.540  48.940  1.00  0.00             
ATOM   1527  HN  VAL    99      61.990  70.990  49.570  1.00  0.00             
ATOM   1528  CA  VAL    99      60.150  72.010  49.320  1.00  0.00             
ATOM   1529  HA  VAL    99      59.860  72.920  48.810  1.00  0.00             
ATOM   1530  CB  VAL    99      59.150  70.930  49.080  1.00  0.00             
ATOM   1531  HB  VAL    99      59.270  70.820  47.990  1.00  0.00             
ATOM   1532  CG1 VAL    99      59.470  69.530  49.660  1.00  0.00             
ATOM   1533 1HG1 VAL    99      59.580  69.540  50.770  1.00  0.00             
ATOM   1534 2HG1 VAL    99      60.410  69.100  49.260  1.00  0.00             
ATOM   1535 3HG1 VAL    99      58.620  68.840  49.460  1.00  0.00             
ATOM   1536  CG2 VAL    99      57.750  71.430  49.460  1.00  0.00             
ATOM   1537 1HG2 VAL    99      57.440  72.450  49.130  1.00  0.00             
ATOM   1538 2HG2 VAL    99      57.640  71.200  50.530  1.00  0.00             
ATOM   1539 3HG2 VAL    99      57.050  70.810  48.870  1.00  0.00             
ATOM   1540  C   VAL    99      60.410  72.290  50.760  1.00  0.00             
ATOM   1541  O   VAL    99      61.400  71.910  51.380  1.00  0.00             
ATOM   1542  N   ALA   100      59.520  73.100  51.360  1.00  0.00             
ATOM   1543  HN  ALA   100      58.710  73.490  50.920  1.00  0.00             
ATOM   1544  CA  ALA   100      59.600  73.540  52.720  1.00  0.00             
ATOM   1545  HA  ALA   100      60.290  72.880  53.240  1.00  0.00             
ATOM   1546  CB  ALA   100      60.200  74.960  52.830  1.00  0.00             
ATOM   1547  HB1 ALA   100      60.640  75.130  53.820  1.00  0.00             
ATOM   1548  HB2 ALA   100      59.430  75.740  52.610  1.00  0.00             
ATOM   1549  HB3 ALA   100      61.010  75.020  52.060  1.00  0.00             
ATOM   1550  C   ALA   100      58.270  73.610  53.360  1.00  0.00             
ATOM   1551  O   ALA   100      57.270  73.900  52.700  1.00  0.00             
ATOM   1552  N   PHE   101      58.190  73.340  54.680  1.00  0.00             
ATOM   1553  HN  PHE   101      58.980  73.030  55.220  1.00  0.00             
ATOM   1554  CA  PHE   101      56.910  73.170  55.310  1.00  0.00             
ATOM   1555  HA  PHE   101      56.050  73.190  54.660  1.00  0.00             
ATOM   1556  CB  PHE   101      56.910  71.760  55.920  1.00  0.00             
ATOM   1557  HB1 PHE   101      55.850  71.540  56.160  1.00  0.00             
ATOM   1558  HB2 PHE   101      57.570  71.650  56.820  1.00  0.00             
ATOM   1559  CG  PHE   101      57.250  70.810  54.840  1.00  0.00             
ATOM   1560  CD1 PHE   101      56.440  70.520  53.760  1.00  0.00             
ATOM   1561  HD1 PHE   101      55.430  70.890  53.620  1.00  0.00             
ATOM   1562  CE1 PHE   101      56.750  69.430  53.000  1.00  0.00             
ATOM   1563  HE1 PHE   101      56.160  69.030  52.180  1.00  0.00             
ATOM   1564  CZ  PHE   101      57.940  68.780  53.180  1.00  0.00             
ATOM   1565  HZ  PHE   101      58.140  67.990  52.470  1.00  0.00             
ATOM   1566  CD2 PHE   101      58.450  70.140  55.020  1.00  0.00             
ATOM   1567  HD2 PHE   101      59.090  70.460  55.820  1.00  0.00             
ATOM   1568  CE2 PHE   101      58.810  69.100  54.200  1.00  0.00             
ATOM   1569  HE2 PHE   101      59.730  68.570  54.410  1.00  0.00             
ATOM   1570  C   PHE   101      56.580  74.090  56.420  1.00  0.00             
ATOM   1571  O   PHE   101      55.460  74.580  56.550  1.00  0.00             
ATOM   1572  N   ASP   102      57.540  74.380  57.320  1.00  0.00             
ATOM   1573  HN  ASP   102      58.480  74.190  57.040  1.00  0.00             
ATOM   1574  CA  ASP   102      57.300  74.960  58.600  1.00  0.00             
ATOM   1575  HA  ASP   102      56.560  75.740  58.530  1.00  0.00             
ATOM   1576  CB  ASP   102      56.930  73.910  59.650  1.00  0.00             
ATOM   1577  HB1 ASP   102      57.120  74.320  60.670  1.00  0.00             
ATOM   1578  HB2 ASP   102      57.550  72.990  59.620  1.00  0.00             
ATOM   1579  CG  ASP   102      55.440  73.590  59.520  1.00  0.00             
ATOM   1580  OD1 ASP   102      55.090  72.560  58.880  1.00  0.00             
ATOM   1581  OD2 ASP   102      54.660  74.270  60.250  1.00  0.00             
ATOM   1582  C   ASP   102      58.450  75.770  59.080  1.00  0.00             
ATOM   1583  O   ASP   102      59.570  75.550  58.630  1.00  0.00             
ATOM   1584  N   VAL   103      58.080  76.750  59.930  1.00  0.00             
ATOM   1585  HN  VAL   103      57.150  76.870  60.260  1.00  0.00             
ATOM   1586  CA  VAL   103      58.970  77.660  60.590  1.00  0.00             
ATOM   1587  HA  VAL   103      59.970  77.290  60.420  1.00  0.00             
ATOM   1588  CB  VAL   103      58.920  79.050  60.030  1.00  0.00             
ATOM   1589  HB  VAL   103      59.520  79.710  60.700  1.00  0.00             
ATOM   1590  CG1 VAL   103      59.650  79.120  58.670  1.00  0.00             
ATOM   1591 1HG1 VAL   103      59.120  78.490  57.920  1.00  0.00             
ATOM   1592 2HG1 VAL   103      60.670  78.720  58.810  1.00  0.00             
ATOM   1593 3HG1 VAL   103      59.680  80.200  58.410  1.00  0.00             
ATOM   1594  CG2 VAL   103      57.560  79.720  59.880  1.00  0.00             
ATOM   1595 1HG2 VAL   103      57.050  79.560  60.860  1.00  0.00             
ATOM   1596 2HG2 VAL   103      57.030  79.220  59.040  1.00  0.00             
ATOM   1597 3HG2 VAL   103      57.650  80.780  59.590  1.00  0.00             
ATOM   1598  C   VAL   103      58.740  77.600  62.060  1.00  0.00             
ATOM   1599  O   VAL   103      57.630  77.720  62.580  1.00  0.00             
ATOM   1600  N   TYR   104      59.800  77.340  62.850  1.00  0.00             
ATOM   1601  HN  TYR   104      60.750  77.320  62.550  1.00  0.00             
ATOM   1602  CA  TYR   104      59.780  77.040  64.250  1.00  0.00             
ATOM   1603  HA  TYR   104      58.880  77.450  64.680  1.00  0.00             
ATOM   1604  CB  TYR   104      59.980  75.560  64.600  1.00  0.00             
ATOM   1605  HB1 TYR   104      60.300  75.370  65.640  1.00  0.00             
ATOM   1606  HB2 TYR   104      60.710  75.030  63.940  1.00  0.00             
ATOM   1607  CG  TYR   104      58.670  74.880  64.430  1.00  0.00             
ATOM   1608  CD1 TYR   104      58.430  74.120  63.310  1.00  0.00             
ATOM   1609  HD1 TYR   104      59.180  74.180  62.530  1.00  0.00             
ATOM   1610  CE1 TYR   104      57.200  73.530  63.150  1.00  0.00             
ATOM   1611  HE1 TYR   104      57.000  72.970  62.250  1.00  0.00             
ATOM   1612  CZ  TYR   104      56.280  73.510  64.180  1.00  0.00             
ATOM   1613  OH  TYR   104      55.060  72.820  64.020  1.00  0.00             
ATOM   1614  HH  TYR   104      55.130  72.360  63.180  1.00  0.00             
ATOM   1615  CD2 TYR   104      57.760  74.920  65.470  1.00  0.00             
ATOM   1616  HD2 TYR   104      57.870  75.500  66.370  1.00  0.00             
ATOM   1617  CE2 TYR   104      56.610  74.180  65.340  1.00  0.00             
ATOM   1618  HE2 TYR   104      55.810  74.250  66.060  1.00  0.00             
ATOM   1619  C   TYR   104      60.870  77.820  64.900  1.00  0.00             
ATOM   1620  O   TYR   104      61.710  78.380  64.200  1.00  0.00             
ATOM   1621  N   ASP   105      60.820  77.950  66.240  1.00  0.00             
ATOM   1622  HN  ASP   105      59.980  77.650  66.680  1.00  0.00             
ATOM   1623  CA  ASP   105      61.830  78.630  66.990  1.00  0.00             
ATOM   1624  HA  ASP   105      62.040  79.500  66.380  1.00  0.00             
ATOM   1625  CB  ASP   105      61.200  78.920  68.360  1.00  0.00             
ATOM   1626  HB1 ASP   105      61.250  78.050  69.050  1.00  0.00             
ATOM   1627  HB2 ASP   105      60.100  79.080  68.260  1.00  0.00             
ATOM   1628  CG  ASP   105      61.930  80.020  69.110  1.00  0.00             
ATOM   1629  OD1 ASP   105      62.990  79.790  69.740  1.00  0.00             
ATOM   1630  OD2 ASP   105      61.370  81.150  69.180  1.00  0.00             
ATOM   1631  C   ASP   105      63.110  77.890  67.110  1.00  0.00             
ATOM   1632  O   ASP   105      63.110  76.670  67.010  1.00  0.00             
ATOM   1633  N   ARG   106      64.260  78.580  67.240  1.00  0.00             
ATOM   1634  HN  ARG   106      64.270  79.570  67.170  1.00  0.00             
ATOM   1635  CA  ARG   106      65.560  77.960  67.230  1.00  0.00             
ATOM   1636  HA  ARG   106      65.670  77.420  66.310  1.00  0.00             
ATOM   1637  CB  ARG   106      66.680  79.010  67.300  1.00  0.00             
ATOM   1638  HB1 ARG   106      66.880  79.430  68.310  1.00  0.00             
ATOM   1639  HB2 ARG   106      66.280  79.910  66.770  1.00  0.00             
ATOM   1640  CG  ARG   106      67.970  78.590  66.610  1.00  0.00             
ATOM   1641  HG1 ARG   106      67.910  78.790  65.520  1.00  0.00             
ATOM   1642  HG2 ARG   106      68.000  77.480  66.690  1.00  0.00             
ATOM   1643  CD  ARG   106      69.170  79.270  67.280  1.00  0.00             
ATOM   1644  HD1 ARG   106      69.260  79.070  68.370  1.00  0.00             
ATOM   1645  HD2 ARG   106      69.070  80.370  67.230  1.00  0.00             
ATOM   1646  NE  ARG   106      70.400  78.630  66.730  1.00  0.00             
ATOM   1647  HE  ARG   106      70.660  77.680  66.930  1.00  0.00             
ATOM   1648  CZ  ARG   106      71.090  79.210  65.710  1.00  0.00             
ATOM   1649  NH1 ARG   106      70.770  80.480  65.340  1.00  0.00             
ATOM   1650 1HH1 ARG   106      70.170  80.960  65.970  1.00  0.00             
ATOM   1651 2HH1 ARG   106      71.480  80.910  64.770  1.00  0.00             
ATOM   1652  NH2 ARG   106      72.190  78.630  65.130  1.00  0.00             
ATOM   1653 1HH2 ARG   106      72.640  77.860  65.580  1.00  0.00             
ATOM   1654 2HH2 ARG   106      72.660  79.130  64.400  1.00  0.00             
ATOM   1655  C   ARG   106      65.890  77.110  68.410  1.00  0.00             
ATOM   1656  O   ARG   106      66.300  75.950  68.320  1.00  0.00             
ATOM   1657  N   THR   107      65.510  77.630  69.590  1.00  0.00             
ATOM   1658  HN  THR   107      65.230  78.580  69.630  1.00  0.00             
ATOM   1659  CA  THR   107      65.900  77.030  70.830  1.00  0.00             
ATOM   1660  HA  THR   107      66.670  76.280  70.690  1.00  0.00             
ATOM   1661  CB  THR   107      66.540  77.990  71.780  1.00  0.00             
ATOM   1662  HB  THR   107      66.750  77.550  72.780  1.00  0.00             
ATOM   1663  OG1 THR   107      65.750  79.160  71.980  1.00  0.00             
ATOM   1664  HG1 THR   107      66.300  79.730  72.520  1.00  0.00             
ATOM   1665  CG2 THR   107      67.930  78.450  71.310  1.00  0.00             
ATOM   1666 1HG2 THR   107      68.470  77.490  71.200  1.00  0.00             
ATOM   1667 2HG2 THR   107      68.430  79.100  72.050  1.00  0.00             
ATOM   1668 3HG2 THR   107      67.820  78.950  70.320  1.00  0.00             
ATOM   1669  C   THR   107      64.770  76.360  71.510  1.00  0.00             
ATOM   1670  O   THR   107      64.780  76.070  72.700  1.00  0.00             
ATOM   1671  N   ALA   108      63.660  76.090  70.780  1.00  0.00             
ATOM   1672  HN  ALA   108      63.670  76.300  69.800  1.00  0.00             
ATOM   1673  CA  ALA   108      62.470  75.550  71.340  1.00  0.00             
ATOM   1674  HA  ALA   108      62.790  74.760  72.000  1.00  0.00             
ATOM   1675  CB  ALA   108      61.650  76.560  72.170  1.00  0.00             
ATOM   1676  HB1 ALA   108      62.160  76.970  73.060  1.00  0.00             
ATOM   1677  HB2 ALA   108      60.690  76.170  72.600  1.00  0.00             
ATOM   1678  HB3 ALA   108      61.360  77.460  71.580  1.00  0.00             
ATOM   1679  C   ALA   108      61.560  75.070  70.260  1.00  0.00             
ATOM   1680  O   ALA   108      61.690  75.450  69.100  1.00  0.00             
ATOM   1681  N   ARG   109      60.550  74.280  70.640  1.00  0.00             
ATOM   1682  HN  ARG   109      60.330  74.140  71.600  1.00  0.00             
ATOM   1683  CA  ARG   109      59.510  73.890  69.740  1.00  0.00             
ATOM   1684  HA  ARG   109      59.980  73.770  68.770  1.00  0.00             
ATOM   1685  CB  ARG   109      59.050  72.470  70.130  1.00  0.00             
ATOM   1686  HB1 ARG   109      58.280  72.050  69.470  1.00  0.00             
ATOM   1687  HB2 ARG   109      58.650  72.570  71.170  1.00  0.00             
ATOM   1688  CG  ARG   109      60.080  71.360  70.260  1.00  0.00             
ATOM   1689  HG1 ARG   109      59.550  70.500  70.730  1.00  0.00             
ATOM   1690  HG2 ARG   109      60.910  71.690  70.920  1.00  0.00             
ATOM   1691  CD  ARG   109      60.580  70.880  68.900  1.00  0.00             
ATOM   1692  HD1 ARG   109      61.330  71.640  68.580  1.00  0.00             
ATOM   1693  HD2 ARG   109      59.820  70.600  68.140  1.00  0.00             
ATOM   1694  NE  ARG   109      61.400  69.680  69.230  1.00  0.00             
ATOM   1695  HE  ARG   109      61.660  69.520  70.180  1.00  0.00             
ATOM   1696  CZ  ARG   109      61.680  68.660  68.370  1.00  0.00             
ATOM   1697  NH1 ARG   109      61.320  68.670  67.060  1.00  0.00             
ATOM   1698 1HH1 ARG   109      60.850  69.410  66.580  1.00  0.00             
ATOM   1699 2HH1 ARG   109      61.190  67.740  66.720  1.00  0.00             
ATOM   1700  NH2 ARG   109      62.240  67.490  68.840  1.00  0.00             
ATOM   1701 1HH2 ARG   109      62.400  67.460  69.820  1.00  0.00             
ATOM   1702 2HH2 ARG   109      62.610  66.840  68.170  1.00  0.00             
ATOM   1703  C   ARG   109      58.330  74.770  69.480  1.00  0.00             
ATOM   1704  O   ARG   109      57.270  74.390  69.000  1.00  0.00             
ATOM   1705  N   ARG   110      58.330  76.030  69.950  1.00  0.00             
ATOM   1706  HN  ARG   110      59.110  76.340  70.500  1.00  0.00             
ATOM   1707  CA  ARG   110      57.320  77.030  69.800  1.00  0.00             
ATOM   1708  HA  ARG   110      56.410  76.760  70.320  1.00  0.00             
ATOM   1709  CB  ARG   110      57.800  78.230  70.640  1.00  0.00             
ATOM   1710  HB1 ARG   110      58.800  78.450  70.230  1.00  0.00             
ATOM   1711  HB2 ARG   110      58.010  77.800  71.650  1.00  0.00             
ATOM   1712  CG  ARG   110      56.840  79.420  70.640  1.00  0.00             
ATOM   1713  HG1 ARG   110      55.890  78.980  70.990  1.00  0.00             
ATOM   1714  HG2 ARG   110      56.650  79.900  69.660  1.00  0.00             
ATOM   1715  CD  ARG   110      57.430  80.430  71.630  1.00  0.00             
ATOM   1716  HD1 ARG   110      58.180  81.070  71.150  1.00  0.00             
ATOM   1717  HD2 ARG   110      57.860  79.910  72.520  1.00  0.00             
ATOM   1718  NE  ARG   110      56.220  81.220  72.000  1.00  0.00             
ATOM   1719  HE  ARG   110      55.750  80.990  72.850  1.00  0.00             
ATOM   1720  CZ  ARG   110      56.070  82.480  71.500  1.00  0.00             
ATOM   1721  NH1 ARG   110      56.500  82.910  70.280  1.00  0.00             
ATOM   1722 1HH1 ARG   110      57.300  82.470  69.890  1.00  0.00             
ATOM   1723 2HH1 ARG   110      56.610  83.880  70.040  1.00  0.00             
ATOM   1724  NH2 ARG   110      55.120  83.300  72.050  1.00  0.00             
ATOM   1725 1HH2 ARG   110      54.800  83.140  72.990  1.00  0.00             
ATOM   1726 2HH2 ARG   110      54.710  84.050  71.530  1.00  0.00             
ATOM   1727  C   ARG   110      57.040  77.460  68.400  1.00  0.00             
ATOM   1728  O   ARG   110      57.900  77.650  67.540  1.00  0.00             
ATOM   1729  N   PHE   111      55.740  77.570  68.130  1.00  0.00             
ATOM   1730  HN  PHE   111      55.100  77.480  68.890  1.00  0.00             
ATOM   1731  CA  PHE   111      55.090  77.720  66.850  1.00  0.00             
ATOM   1732  HA  PHE   111      55.750  77.340  66.090  1.00  0.00             
ATOM   1733  CB  PHE   111      53.830  76.840  66.900  1.00  0.00             
ATOM   1734  HB1 PHE   111      53.200  77.310  67.680  1.00  0.00             
ATOM   1735  HB2 PHE   111      54.170  75.830  67.210  1.00  0.00             
ATOM   1736  CG  PHE   111      53.090  76.710  65.610  1.00  0.00             
ATOM   1737  CD1 PHE   111      53.650  76.130  64.500  1.00  0.00             
ATOM   1738  HD1 PHE   111      54.660  75.770  64.570  1.00  0.00             
ATOM   1739  CE1 PHE   111      53.020  76.040  63.280  1.00  0.00             
ATOM   1740  HE1 PHE   111      53.510  75.630  62.400  1.00  0.00             
ATOM   1741  CZ  PHE   111      51.760  76.570  63.160  1.00  0.00             
ATOM   1742  HZ  PHE   111      51.190  76.510  62.240  1.00  0.00             
ATOM   1743  CD2 PHE   111      51.820  77.200  65.460  1.00  0.00             
ATOM   1744  HD2 PHE   111      51.480  77.810  66.280  1.00  0.00             
ATOM   1745  CE2 PHE   111      51.190  77.200  64.240  1.00  0.00             
ATOM   1746  HE2 PHE   111      50.220  77.620  64.000  1.00  0.00             
ATOM   1747  C   PHE   111      54.760  79.160  66.670  1.00  0.00             
ATOM   1748  O   PHE   111      54.170  79.790  67.540  1.00  0.00             
ATOM   1749  N   LEU   112      55.160  79.830  65.570  1.00  0.00             
ATOM   1750  HN  LEU   112      55.590  79.330  64.820  1.00  0.00             
ATOM   1751  CA  LEU   112      55.300  81.250  65.530  1.00  0.00             
ATOM   1752  HA  LEU   112      55.560  81.630  66.510  1.00  0.00             
ATOM   1753  CB  LEU   112      56.300  81.590  64.400  1.00  0.00             
ATOM   1754  HB1 LEU   112      56.270  82.690  64.320  1.00  0.00             
ATOM   1755  HB2 LEU   112      55.970  81.240  63.400  1.00  0.00             
ATOM   1756  CG  LEU   112      57.690  80.960  64.480  1.00  0.00             
ATOM   1757  HG  LEU   112      57.630  79.890  64.210  1.00  0.00             
ATOM   1758  CD1 LEU   112      58.560  81.590  63.370  1.00  0.00             
ATOM   1759 1HD1 LEU   112      59.410  80.920  63.140  1.00  0.00             
ATOM   1760 2HD1 LEU   112      58.890  82.620  63.650  1.00  0.00             
ATOM   1761 3HD1 LEU   112      57.890  81.700  62.500  1.00  0.00             
ATOM   1762  CD2 LEU   112      58.360  81.140  65.860  1.00  0.00             
ATOM   1763 1HD2 LEU   112      59.380  80.690  65.790  1.00  0.00             
ATOM   1764 2HD2 LEU   112      57.860  80.500  66.630  1.00  0.00             
ATOM   1765 3HD2 LEU   112      58.380  82.120  66.370  1.00  0.00             
ATOM   1766  C   LEU   112      53.990  81.910  65.240  1.00  0.00             
ATOM   1767  O   LEU   112      53.830  83.060  65.630  1.00  0.00             
ATOM   1768  N   SER   113      53.160  81.240  64.420  1.00  0.00             
ATOM   1769  HN  SER   113      53.530  80.470  63.910  1.00  0.00             
ATOM   1770  CA  SER   113      51.800  81.470  64.050  1.00  0.00             
ATOM   1771  HA  SER   113      51.280  80.790  64.710  1.00  0.00             
ATOM   1772  CB  SER   113      51.110  82.840  64.030  1.00  0.00             
ATOM   1773  HB1 SER   113      50.030  82.660  63.940  1.00  0.00             
ATOM   1774  HB2 SER   113      51.440  83.530  63.220  1.00  0.00             
ATOM   1775  OG  SER   113      51.280  83.500  65.290  1.00  0.00             
ATOM   1776  HG1 SER   113      52.210  83.310  65.450  1.00  0.00             
ATOM   1777  C   SER   113      51.550  80.900  62.700  1.00  0.00             
ATOM   1778  O   SER   113      52.420  80.770  61.830  1.00  0.00             
ATOM   1779  N   ALA   114      50.310  80.410  62.510  1.00  0.00             
ATOM   1780  HN  ALA   114      49.680  80.430  63.280  1.00  0.00             
ATOM   1781  CA  ALA   114      49.920  79.870  61.240  1.00  0.00             
ATOM   1782  HA  ALA   114      50.650  79.150  60.880  1.00  0.00             
ATOM   1783  CB  ALA   114      48.680  79.040  61.590  1.00  0.00             
ATOM   1784  HB1 ALA   114      47.790  79.600  61.960  1.00  0.00             
ATOM   1785  HB2 ALA   114      48.920  78.180  62.240  1.00  0.00             
ATOM   1786  HB3 ALA   114      48.330  78.580  60.630  1.00  0.00             
ATOM   1787  C   ALA   114      49.720  80.770  60.070  1.00  0.00             
ATOM   1788  O   ALA   114      50.000  80.440  58.910  1.00  0.00             
ATOM   1789  N   LYS   115      49.330  82.030  60.310  1.00  0.00             
ATOM   1790  HN  LYS   115      48.810  82.150  61.150  1.00  0.00             
ATOM   1791  CA  LYS   115      49.590  83.150  59.460  1.00  0.00             
ATOM   1792  HA  LYS   115      49.140  82.840  58.540  1.00  0.00             
ATOM   1793  CB  LYS   115      48.990  84.430  60.080  1.00  0.00             
ATOM   1794  HB1 LYS   115      49.120  85.230  59.330  1.00  0.00             
ATOM   1795  HB2 LYS   115      49.520  84.690  61.020  1.00  0.00             
ATOM   1796  CG  LYS   115      47.520  84.290  60.490  1.00  0.00             
ATOM   1797  HG1 LYS   115      47.220  85.220  61.020  1.00  0.00             
ATOM   1798  HG2 LYS   115      47.410  83.440  61.190  1.00  0.00             
ATOM   1799  CD  LYS   115      46.660  84.230  59.230  1.00  0.00             
ATOM   1800  HD1 LYS   115      46.860  83.300  58.670  1.00  0.00             
ATOM   1801  HD2 LYS   115      46.860  85.140  58.610  1.00  0.00             
ATOM   1802  CE  LYS   115      45.150  84.210  59.510  1.00  0.00             
ATOM   1803  HE1 LYS   115      44.850  85.050  60.170  1.00  0.00             
ATOM   1804  HE2 LYS   115      44.760  83.280  59.970  1.00  0.00             
ATOM   1805  NZ  LYS   115      44.380  84.330  58.260  1.00  0.00             
ATOM   1806  HZ1 LYS   115      44.440  83.500  57.630  1.00  0.00             
ATOM   1807  HZ2 LYS   115      44.830  85.100  57.720  1.00  0.00             
ATOM   1808  HZ3 LYS   115      43.360  84.480  58.450  1.00  0.00             
ATOM   1809  C   LYS   115      51.000  83.310  59.000  1.00  0.00             
ATOM   1810  O   LYS   115      51.240  83.630  57.840  1.00  0.00             
ATOM   1811  N   LYS   116      52.000  83.180  59.900  1.00  0.00             
ATOM   1812  HN  LYS   116      51.860  82.990  60.870  1.00  0.00             
ATOM   1813  CA  LYS   116      53.360  83.430  59.580  1.00  0.00             
ATOM   1814  HA  LYS   116      53.450  84.360  59.050  1.00  0.00             
ATOM   1815  CB  LYS   116      54.230  83.540  60.850  1.00  0.00             
ATOM   1816  HB1 LYS   116      55.300  83.660  60.570  1.00  0.00             
ATOM   1817  HB2 LYS   116      54.160  82.580  61.410  1.00  0.00             
ATOM   1818  CG  LYS   116      53.810  84.740  61.700  1.00  0.00             
ATOM   1819  HG1 LYS   116      52.750  84.640  62.010  1.00  0.00             
ATOM   1820  HG2 LYS   116      53.800  85.670  61.100  1.00  0.00             
ATOM   1821  CD  LYS   116      54.630  84.860  62.990  1.00  0.00             
ATOM   1822  HD1 LYS   116      55.660  85.170  62.680  1.00  0.00             
ATOM   1823  HD2 LYS   116      54.680  83.850  63.460  1.00  0.00             
ATOM   1824  CE  LYS   116      53.950  85.690  64.070  1.00  0.00             
ATOM   1825  HE1 LYS   116      53.040  85.240  64.520  1.00  0.00             
ATOM   1826  HE2 LYS   116      53.800  86.750  63.730  1.00  0.00             
ATOM   1827  NZ  LYS   116      54.930  85.870  65.160  1.00  0.00             
ATOM   1828  HZ1 LYS   116      55.710  85.180  65.140  1.00  0.00             
ATOM   1829  HZ2 LYS   116      54.430  85.700  66.050  1.00  0.00             
ATOM   1830  HZ3 LYS   116      55.350  86.820  65.090  1.00  0.00             
ATOM   1831  C   LYS   116      54.000  82.460  58.650  1.00  0.00             
ATOM   1832  O   LYS   116      54.710  82.770  57.690  1.00  0.00             
ATOM   1833  N   ARG   117      53.610  81.180  58.750  1.00  0.00             
ATOM   1834  HN  ARG   117      53.220  81.010  59.660  1.00  0.00             
ATOM   1835  CA  ARG   117      53.980  79.980  58.060  1.00  0.00             
ATOM   1836  HA  ARG   117      55.050  79.840  58.140  1.00  0.00             
ATOM   1837  CB  ARG   117      53.250  78.750  58.600  1.00  0.00             
ATOM   1838  HB1 ARG   117      52.180  79.010  58.510  1.00  0.00             
ATOM   1839  HB2 ARG   117      53.470  78.680  59.680  1.00  0.00             
ATOM   1840  CG  ARG   117      53.520  77.370  57.980  1.00  0.00             
ATOM   1841  HG1 ARG   117      54.500  77.000  58.330  1.00  0.00             
ATOM   1842  HG2 ARG   117      53.450  77.530  56.880  1.00  0.00             
ATOM   1843  CD  ARG   117      52.500  76.290  58.350  1.00  0.00             
ATOM   1844  HD1 ARG   117      51.530  76.750  58.090  1.00  0.00             
ATOM   1845  HD2 ARG   117      52.580  76.000  59.420  1.00  0.00             
ATOM   1846  NE  ARG   117      52.950  75.080  57.610  1.00  0.00             
ATOM   1847  HE  ARG   117      53.930  74.950  57.450  1.00  0.00             
ATOM   1848  CZ  ARG   117      52.070  74.040  57.530  1.00  0.00             
ATOM   1849  NH1 ARG   117      50.730  74.150  57.810  1.00  0.00             
ATOM   1850 1HH1 ARG   117      50.230  74.960  58.110  1.00  0.00             
ATOM   1851 2HH1 ARG   117      50.270  73.310  57.540  1.00  0.00             
ATOM   1852  NH2 ARG   117      52.450  72.890  56.900  1.00  0.00             
ATOM   1853 1HH2 ARG   117      51.820  72.120  56.930  1.00  0.00             
ATOM   1854 2HH2 ARG   117      53.430  72.760  56.730  1.00  0.00             
ATOM   1855  C   ARG   117      53.710  80.080  56.590  1.00  0.00             
ATOM   1856  O   ARG   117      54.670  80.110  55.820  1.00  0.00             
ATOM   1857  N   ASN   118      52.440  80.320  56.220  1.00  0.00             
ATOM   1858  HN  ASN   118      51.750  80.400  56.930  1.00  0.00             
ATOM   1859  CA  ASN   118      51.840  80.630  54.960  1.00  0.00             
ATOM   1860  HA  ASN   118      52.090  79.790  54.320  1.00  0.00             
ATOM   1861  CB  ASN   118      50.300  80.580  55.050  1.00  0.00             
ATOM   1862  HB1 ASN   118      49.990  81.500  55.590  1.00  0.00             
ATOM   1863  HB2 ASN   118      49.930  79.680  55.570  1.00  0.00             
ATOM   1864  CG  ASN   118      49.660  80.600  53.660  1.00  0.00             
ATOM   1865  OD1 ASN   118      49.680  79.640  52.900  1.00  0.00             
ATOM   1866  ND2 ASN   118      49.190  81.830  53.310  1.00  0.00             
ATOM   1867 1HD2 ASN   118      48.910  82.000  52.360  1.00  0.00             
ATOM   1868 2HD2 ASN   118      49.200  82.500  54.050  1.00  0.00             
ATOM   1869  C   ASN   118      52.380  81.880  54.360  1.00  0.00             
ATOM   1870  O   ASN   118      52.920  81.860  53.260  1.00  0.00             
ATOM   1871  N   ALA   119      52.430  82.970  55.140  1.00  0.00             
ATOM   1872  HN  ALA   119      51.910  83.070  55.990  1.00  0.00             
ATOM   1873  CA  ALA   119      53.040  84.160  54.650  1.00  0.00             
ATOM   1874  HA  ALA   119      52.490  84.620  53.840  1.00  0.00             
ATOM   1875  CB  ALA   119      52.960  85.230  55.770  1.00  0.00             
ATOM   1876  HB1 ALA   119      51.940  85.560  56.060  1.00  0.00             
ATOM   1877  HB2 ALA   119      53.380  86.170  55.360  1.00  0.00             
ATOM   1878  HB3 ALA   119      53.490  84.890  56.680  1.00  0.00             
ATOM   1879  C   ALA   119      54.460  84.170  54.210  1.00  0.00             
ATOM   1880  O   ALA   119      54.830  84.620  53.120  1.00  0.00             
ATOM   1881  N   PHE   120      55.230  83.460  55.070  1.00  0.00             
ATOM   1882  HN  PHE   120      54.950  82.930  55.860  1.00  0.00             
ATOM   1883  CA  PHE   120      56.580  83.200  54.690  1.00  0.00             
ATOM   1884  HA  PHE   120      57.140  84.100  54.490  1.00  0.00             
ATOM   1885  CB  PHE   120      57.270  82.550  55.900  1.00  0.00             
ATOM   1886  HB1 PHE   120      56.930  81.500  55.920  1.00  0.00             
ATOM   1887  HB2 PHE   120      57.020  82.960  56.900  1.00  0.00             
ATOM   1888  CG  PHE   120      58.750  82.480  55.810  1.00  0.00             
ATOM   1889  CD1 PHE   120      59.560  83.590  55.950  1.00  0.00             
ATOM   1890  HD1 PHE   120      59.180  84.590  56.090  1.00  0.00             
ATOM   1891  CE1 PHE   120      60.930  83.550  55.860  1.00  0.00             
ATOM   1892  HE1 PHE   120      61.570  84.420  55.980  1.00  0.00             
ATOM   1893  CZ  PHE   120      61.460  82.360  55.440  1.00  0.00             
ATOM   1894  HZ  PHE   120      62.540  82.240  55.390  1.00  0.00             
ATOM   1895  CD2 PHE   120      59.360  81.310  55.420  1.00  0.00             
ATOM   1896  HD2 PHE   120      58.740  80.460  55.180  1.00  0.00             
ATOM   1897  CE2 PHE   120      60.710  81.250  55.150  1.00  0.00             
ATOM   1898  HE2 PHE   120      61.160  80.300  54.880  1.00  0.00             
ATOM   1899  C   PHE   120      56.800  82.290  53.520  1.00  0.00             
ATOM   1900  O   PHE   120      57.600  82.690  52.680  1.00  0.00             
ATOM   1901  N   LEU   121      56.240  81.080  53.410  1.00  0.00             
ATOM   1902  HN  LEU   121      55.590  80.700  54.070  1.00  0.00             
ATOM   1903  CA  LEU   121      56.480  80.190  52.320  1.00  0.00             
ATOM   1904  HA  LEU   121      57.560  80.110  52.290  1.00  0.00             
ATOM   1905  CB  LEU   121      55.840  78.800  52.510  1.00  0.00             
ATOM   1906  HB1 LEU   121      56.030  78.230  51.570  1.00  0.00             
ATOM   1907  HB2 LEU   121      54.740  78.940  52.500  1.00  0.00             
ATOM   1908  CG  LEU   121      56.250  77.910  53.700  1.00  0.00             
ATOM   1909  HG  LEU   121      55.980  78.420  54.660  1.00  0.00             
ATOM   1910  CD1 LEU   121      55.420  76.620  53.710  1.00  0.00             
ATOM   1911 1HD1 LEU   121      54.330  76.860  53.680  1.00  0.00             
ATOM   1912 2HD1 LEU   121      55.590  76.110  54.680  1.00  0.00             
ATOM   1913 3HD1 LEU   121      55.590  75.990  52.810  1.00  0.00             
ATOM   1914  CD2 LEU   121      57.770  77.710  53.730  1.00  0.00             
ATOM   1915 1HD2 LEU   121      58.120  77.410  52.720  1.00  0.00             
ATOM   1916 2HD2 LEU   121      58.070  77.000  54.540  1.00  0.00             
ATOM   1917 3HD2 LEU   121      58.360  78.650  53.760  1.00  0.00             
ATOM   1918  C   LEU   121      56.040  80.790  51.030  1.00  0.00             
ATOM   1919  O   LEU   121      56.710  80.630  50.000  1.00  0.00             
ATOM   1920  N   SER   122      54.940  81.550  50.980  1.00  0.00             
ATOM   1921  HN  SER   122      54.470  81.750  51.840  1.00  0.00             
ATOM   1922  CA  SER   122      54.600  82.330  49.830  1.00  0.00             
ATOM   1923  HA  SER   122      54.630  81.580  49.040  1.00  0.00             
ATOM   1924  CB  SER   122      53.170  82.890  49.910  1.00  0.00             
ATOM   1925  HB1 SER   122      52.470  82.040  50.030  1.00  0.00             
ATOM   1926  HB2 SER   122      52.890  83.390  48.950  1.00  0.00             
ATOM   1927  OG  SER   122      52.990  83.770  51.010  1.00  0.00             
ATOM   1928  HG1 SER   122      53.150  83.190  51.750  1.00  0.00             
ATOM   1929  C   SER   122      55.470  83.410  49.320  1.00  0.00             
ATOM   1930  O   SER   122      55.620  83.600  48.110  1.00  0.00             
ATOM   1931  N   GLN   123      56.220  84.040  50.230  1.00  0.00             
ATOM   1932  HN  GLN   123      56.150  83.830  51.200  1.00  0.00             
ATOM   1933  CA  GLN   123      57.180  85.060  49.900  1.00  0.00             
ATOM   1934  HA  GLN   123      56.690  85.530  49.050  1.00  0.00             
ATOM   1935  CB  GLN   123      57.320  86.100  51.030  1.00  0.00             
ATOM   1936  HB1 GLN   123      57.640  85.620  51.980  1.00  0.00             
ATOM   1937  HB2 GLN   123      56.300  86.440  51.320  1.00  0.00             
ATOM   1938  CG  GLN   123      58.100  87.380  50.700  1.00  0.00             
ATOM   1939  HG1 GLN   123      57.680  87.720  49.740  1.00  0.00             
ATOM   1940  HG2 GLN   123      59.200  87.250  50.640  1.00  0.00             
ATOM   1941  CD  GLN   123      57.880  88.430  51.780  1.00  0.00             
ATOM   1942  OE1 GLN   123      58.050  88.350  53.000  1.00  0.00             
ATOM   1943  NE2 GLN   123      57.450  89.650  51.360  1.00  0.00             
ATOM   1944 1HE2 GLN   123      57.210  90.330  52.040  1.00  0.00             
ATOM   1945 2HE2 GLN   123      57.330  89.820  50.380  1.00  0.00             
ATOM   1946  C   GLN   123      58.470  84.630  49.300  1.00  0.00             
ATOM   1947  O   GLN   123      59.160  85.250  48.490  1.00  0.00             
ATOM   1948  N   SER   124      58.800  83.370  49.630  1.00  0.00             
ATOM   1949  HN  SER   124      58.130  82.930  50.210  1.00  0.00             
ATOM   1950  CA  SER   124      59.890  82.600  49.090  1.00  0.00             
ATOM   1951  HA  SER   124      60.720  83.230  48.800  1.00  0.00             
ATOM   1952  CB  SER   124      60.410  81.650  50.190  1.00  0.00             
ATOM   1953  HB1 SER   124      61.090  80.880  49.780  1.00  0.00             
ATOM   1954  HB2 SER   124      59.510  81.210  50.680  1.00  0.00             
ATOM   1955  OG  SER   124      61.240  82.400  51.050  1.00  0.00             
ATOM   1956  HG1 SER   124      61.470  81.870  51.820  1.00  0.00             
ATOM   1957  C   SER   124      59.440  81.820  47.910  1.00  0.00             
ATOM   1958  O   SER   124      60.310  81.210  47.280  1.00  0.00             
ATOM   1959  N   THR   125      58.140  81.820  47.560  1.00  0.00             
ATOM   1960  HN  THR   125      57.610  82.280  48.270  1.00  0.00             
ATOM   1961  CA  THR   125      57.470  81.160  46.470  1.00  0.00             
ATOM   1962  HA  THR   125      56.450  81.320  46.770  1.00  0.00             
ATOM   1963  CB  THR   125      57.750  81.640  45.080  1.00  0.00             
ATOM   1964  HB  THR   125      57.030  81.100  44.420  1.00  0.00             
ATOM   1965  OG1 THR   125      59.080  81.510  44.620  1.00  0.00             
ATOM   1966  HG1 THR   125      59.300  80.580  44.710  1.00  0.00             
ATOM   1967  CG2 THR   125      57.410  83.140  45.030  1.00  0.00             
ATOM   1968 1HG2 THR   125      57.070  83.380  43.990  1.00  0.00             
ATOM   1969 2HG2 THR   125      58.290  83.750  45.320  1.00  0.00             
ATOM   1970 3HG2 THR   125      56.540  83.280  45.710  1.00  0.00             
ATOM   1971  C   THR   125      57.600  79.690  46.510  1.00  0.00             
ATOM   1972  O   THR   125      57.870  79.030  45.510  1.00  0.00             
ATOM   1973  N   ILE   126      57.350  79.050  47.670  1.00  0.00             
ATOM   1974  HN  ILE   126      57.020  79.520  48.490  1.00  0.00             
ATOM   1975  CA  ILE   126      57.500  77.660  47.900  1.00  0.00             
ATOM   1976  HA  ILE   126      57.940  77.190  47.030  1.00  0.00             
ATOM   1977  CB  ILE   126      58.360  77.340  49.080  1.00  0.00             
ATOM   1978  HB  ILE   126      57.950  77.830  49.970  1.00  0.00             
ATOM   1979  CG2 ILE   126      58.350  75.830  49.380  1.00  0.00             
ATOM   1980 1HG2 ILE   126      58.670  75.240  48.500  1.00  0.00             
ATOM   1981 2HG2 ILE   126      57.310  75.480  49.610  1.00  0.00             
ATOM   1982 3HG2 ILE   126      59.030  75.590  50.220  1.00  0.00             
ATOM   1983  CG1 ILE   126      59.800  77.840  48.870  1.00  0.00             
ATOM   1984 1HG1 ILE   126      59.770  78.920  48.590  1.00  0.00             
ATOM   1985 2HG1 ILE   126      60.240  77.220  48.050  1.00  0.00             
ATOM   1986  CD  ILE   126      60.640  77.790  50.150  1.00  0.00             
ATOM   1987  HD1 ILE   126      60.740  76.740  50.480  1.00  0.00             
ATOM   1988  HD2 ILE   126      60.180  78.410  50.950  1.00  0.00             
ATOM   1989  HD3 ILE   126      61.670  78.090  49.840  1.00  0.00             
ATOM   1990  C   ILE   126      56.130  77.110  48.120  1.00  0.00             
ATOM   1991  O   ILE   126      55.440  77.650  48.990  1.00  0.00             
ATOM   1992  N   PRO   127      55.520  76.170  47.460  1.00  0.00             
ATOM   1993  CD  PRO   127      56.030  75.750  46.160  1.00  0.00             
ATOM   1994  HD1 PRO   127      57.110  75.510  46.110  1.00  0.00             
ATOM   1995  HD2 PRO   127      55.780  76.630  45.520  1.00  0.00             
ATOM   1996  CA  PRO   127      54.490  75.300  47.930  1.00  0.00             
ATOM   1997  HA  PRO   127      53.590  75.770  47.550  1.00  0.00             
ATOM   1998  CB  PRO   127      54.860  73.970  47.270  1.00  0.00             
ATOM   1999  HB1 PRO   127      54.040  73.230  47.430  1.00  0.00             
ATOM   2000  HB2 PRO   127      55.740  73.550  47.780  1.00  0.00             
ATOM   2001  CG  PRO   127      55.280  74.440  45.870  1.00  0.00             
ATOM   2002  HG1 PRO   127      55.840  73.670  45.300  1.00  0.00             
ATOM   2003  HG2 PRO   127      54.370  74.740  45.290  1.00  0.00             
ATOM   2004  C   PRO   127      54.230  75.140  49.390  1.00  0.00             
ATOM   2005  O   PRO   127      55.180  74.910  50.120  1.00  0.00             
ATOM   2006  N   VAL   128      52.970  75.140  49.860  1.00  0.00             
ATOM   2007  HN  VAL   128      52.220  75.460  49.260  1.00  0.00             
ATOM   2008  CA  VAL   128      52.580  74.680  51.160  1.00  0.00             
ATOM   2009  HA  VAL   128      53.400  74.100  51.550  1.00  0.00             
ATOM   2010  CB  VAL   128      52.310  75.790  52.130  1.00  0.00             
ATOM   2011  HB  VAL   128      53.160  76.500  52.040  1.00  0.00             
ATOM   2012  CG1 VAL   128      51.070  76.570  51.670  1.00  0.00             
ATOM   2013 1HG1 VAL   128      50.250  75.860  51.530  1.00  0.00             
ATOM   2014 2HG1 VAL   128      51.270  77.180  50.760  1.00  0.00             
ATOM   2015 3HG1 VAL   128      50.870  77.350  52.440  1.00  0.00             
ATOM   2016  CG2 VAL   128      52.250  75.240  53.570  1.00  0.00             
ATOM   2017 1HG2 VAL   128      53.250  74.910  53.910  1.00  0.00             
ATOM   2018 2HG2 VAL   128      51.490  74.430  53.630  1.00  0.00             
ATOM   2019 3HG2 VAL   128      51.970  76.050  54.270  1.00  0.00             
ATOM   2020  C   VAL   128      51.430  73.760  50.910  1.00  0.00             
ATOM   2021  O   VAL   128      50.580  73.960  50.030  1.00  0.00             
ATOM   2022  N   VAL   129      51.390  72.630  51.630  1.00  0.00             
ATOM   2023  HN  VAL   129      52.170  72.430  52.230  1.00  0.00             
ATOM   2024  CA  VAL   129      50.390  71.610  51.630  1.00  0.00             
ATOM   2025  HA  VAL   129      50.360  71.240  50.610  1.00  0.00             
ATOM   2026  CB  VAL   129      50.660  70.470  52.570  1.00  0.00             
ATOM   2027  HB  VAL   129      49.820  69.750  52.690  1.00  0.00             
ATOM   2028  CG1 VAL   129      51.750  69.550  52.010  1.00  0.00             
ATOM   2029 1HG1 VAL   129      52.730  70.090  52.010  1.00  0.00             
ATOM   2030 2HG1 VAL   129      51.500  69.130  51.010  1.00  0.00             
ATOM   2031 3HG1 VAL   129      51.720  68.710  52.730  1.00  0.00             
ATOM   2032  CG2 VAL   129      51.110  70.960  53.950  1.00  0.00             
ATOM   2033 1HG2 VAL   129      50.270  71.470  54.480  1.00  0.00             
ATOM   2034 2HG2 VAL   129      52.070  71.530  54.000  1.00  0.00             
ATOM   2035 3HG2 VAL   129      51.400  70.120  54.620  1.00  0.00             
ATOM   2036  C   VAL   129      48.980  71.970  51.870  1.00  0.00             
ATOM   2037  O   VAL   129      48.730  73.000  52.520  1.00  0.00             
ATOM   2038  N   LYS   130      47.960  71.290  51.310  1.00  0.00             
ATOM   2039  HN  LYS   130      48.040  70.510  50.700  1.00  0.00             
ATOM   2040  CA  LYS   130      46.590  71.690  51.470  1.00  0.00             
ATOM   2041  HA  LYS   130      46.410  72.680  51.850  1.00  0.00             
ATOM   2042  CB  LYS   130      45.920  71.670  50.090  1.00  0.00             
ATOM   2043  HB1 LYS   130      46.340  70.810  49.510  1.00  0.00             
ATOM   2044  HB2 LYS   130      46.370  72.490  49.510  1.00  0.00             
ATOM   2045  CG  LYS   130      44.400  71.710  50.050  1.00  0.00             
ATOM   2046  HG1 LYS   130      44.080  72.530  50.730  1.00  0.00             
ATOM   2047  HG2 LYS   130      43.960  70.790  50.480  1.00  0.00             
ATOM   2048  CD  LYS   130      44.000  71.920  48.590  1.00  0.00             
ATOM   2049  HD1 LYS   130      42.940  71.690  48.340  1.00  0.00             
ATOM   2050  HD2 LYS   130      44.720  71.280  48.020  1.00  0.00             
ATOM   2051  CE  LYS   130      44.030  73.400  48.180  1.00  0.00             
ATOM   2052  HE1 LYS   130      44.970  73.990  48.270  1.00  0.00             
ATOM   2053  HE2 LYS   130      43.350  74.040  48.800  1.00  0.00             
ATOM   2054  NZ  LYS   130      43.510  73.450  46.790  1.00  0.00             
ATOM   2055  HZ1 LYS   130      43.830  74.270  46.250  1.00  0.00             
ATOM   2056  HZ2 LYS   130      42.480  73.420  46.860  1.00  0.00             
ATOM   2057  HZ3 LYS   130      43.910  72.560  46.420  1.00  0.00             
ATOM   2058  C   LYS   130      45.890  70.630  52.250  1.00  0.00             
ATOM   2059  O   LYS   130      45.900  69.480  51.800  1.00  0.00             
ATOM   2060  N   PRO   131      45.300  70.870  53.380  1.00  0.00             
ATOM   2061  CD  PRO   131      45.210  72.190  53.970  1.00  0.00             
ATOM   2062  HD1 PRO   131      44.280  72.690  53.620  1.00  0.00             
ATOM   2063  HD2 PRO   131      46.160  72.750  53.850  1.00  0.00             
ATOM   2064  CA  PRO   131      44.970  69.840  54.330  1.00  0.00             
ATOM   2065  HA  PRO   131      45.870  69.340  54.630  1.00  0.00             
ATOM   2066  CB  PRO   131      44.420  70.540  55.570  1.00  0.00             
ATOM   2067  HB1 PRO   131      44.640  70.010  56.520  1.00  0.00             
ATOM   2068  HB2 PRO   131      43.320  70.710  55.500  1.00  0.00             
ATOM   2069  CG  PRO   131      45.080  71.930  55.470  1.00  0.00             
ATOM   2070  HG1 PRO   131      44.510  72.800  55.860  1.00  0.00             
ATOM   2071  HG2 PRO   131      46.040  72.030  56.030  1.00  0.00             
ATOM   2072  C   PRO   131      43.890  68.930  53.840  1.00  0.00             
ATOM   2073  O   PRO   131      42.810  69.340  53.420  1.00  0.00             
ATOM   2074  N   LEU   132      44.200  67.650  54.080  1.00  0.00             
ATOM   2075  HN  LEU   132      45.060  67.350  54.500  1.00  0.00             
ATOM   2076  CA  LEU   132      43.310  66.560  53.840  1.00  0.00             
ATOM   2077  HA  LEU   132      43.040  66.560  52.800  1.00  0.00             
ATOM   2078  CB  LEU   132      44.020  65.280  54.320  1.00  0.00             
ATOM   2079  HB1 LEU   132      43.330  64.430  54.110  1.00  0.00             
ATOM   2080  HB2 LEU   132      44.180  65.290  55.420  1.00  0.00             
ATOM   2081  CG  LEU   132      45.460  65.010  53.840  1.00  0.00             
ATOM   2082  HG  LEU   132      46.150  65.800  54.210  1.00  0.00             
ATOM   2083  CD1 LEU   132      45.990  63.690  54.420  1.00  0.00             
ATOM   2084 1HD1 LEU   132      45.950  63.780  55.540  1.00  0.00             
ATOM   2085 2HD1 LEU   132      47.070  63.510  54.260  1.00  0.00             
ATOM   2086 3HD1 LEU   132      45.410  62.780  54.170  1.00  0.00             
ATOM   2087  CD2 LEU   132      45.480  64.920  52.310  1.00  0.00             
ATOM   2088 1HD2 LEU   132      44.680  64.180  52.050  1.00  0.00             
ATOM   2089 2HD2 LEU   132      46.410  64.550  51.830  1.00  0.00             
ATOM   2090 3HD2 LEU   132      45.210  65.930  51.940  1.00  0.00             
ATOM   2091  C   LEU   132      42.040  66.700  54.600  1.00  0.00             
ATOM   2092  O   LEU   132      40.930  66.620  54.070  1.00  0.00             
ATOM   2093  N   ALA   133      42.280  67.120  55.860  1.00  0.00             
ATOM   2094  HN  ALA   133      43.240  67.250  56.080  1.00  0.00             
ATOM   2095  CA  ALA   133      41.260  67.040  56.840  1.00  0.00             
ATOM   2096  HA  ALA   133      40.330  67.460  56.480  1.00  0.00             
ATOM   2097  CB  ALA   133      41.010  65.560  57.210  1.00  0.00             
ATOM   2098  HB1 ALA   133      40.220  65.420  57.970  1.00  0.00             
ATOM   2099  HB2 ALA   133      42.020  65.230  57.540  1.00  0.00             
ATOM   2100  HB3 ALA   133      40.750  64.910  56.340  1.00  0.00             
ATOM   2101  C   ALA   133      41.460  67.870  58.060  1.00  0.00             
ATOM   2102  O   ALA   133      42.520  68.330  58.490  1.00  0.00             
ATOM   2103  N   VAL   134      40.330  68.070  58.760  1.00  0.00             
ATOM   2104  HN  VAL   134      39.490  67.640  58.440  1.00  0.00             
ATOM   2105  CA  VAL   134      40.310  68.890  59.950  1.00  0.00             
ATOM   2106  HA  VAL   134      41.160  68.770  60.610  1.00  0.00             
ATOM   2107  CB  VAL   134      40.250  70.320  59.530  1.00  0.00             
ATOM   2108  HB  VAL   134      41.300  70.400  59.150  1.00  0.00             
ATOM   2109  CG1 VAL   134      39.270  70.510  58.370  1.00  0.00             
ATOM   2110 1HG1 VAL   134      39.360  71.580  58.070  1.00  0.00             
ATOM   2111 2HG1 VAL   134      38.250  70.140  58.590  1.00  0.00             
ATOM   2112 3HG1 VAL   134      39.570  69.880  57.510  1.00  0.00             
ATOM   2113  CG2 VAL   134      40.120  71.230  60.760  1.00  0.00             
ATOM   2114 1HG2 VAL   134      40.300  72.280  60.460  1.00  0.00             
ATOM   2115 2HG2 VAL   134      40.860  71.040  61.570  1.00  0.00             
ATOM   2116 3HG2 VAL   134      39.040  71.270  61.040  1.00  0.00             
ATOM   2117  C   VAL   134      39.110  68.440  60.700  1.00  0.00             
ATOM   2118  O   VAL   134      38.180  67.850  60.140  1.00  0.00             
ATOM   2119  N   GLY   135      39.100  68.490  62.050  1.00  0.00             
ATOM   2120  HN  GLY   135      39.800  69.020  62.520  1.00  0.00             
ATOM   2121  CA  GLY   135      38.110  67.880  62.880  1.00  0.00             
ATOM   2122  HA1 GLY   135      37.190  68.000  62.330  1.00  0.00             
ATOM   2123  HA2 GLY   135      38.180  68.340  63.860  1.00  0.00             
ATOM   2124  C   GLY   135      38.210  66.410  63.090  1.00  0.00             
ATOM   2125  O   GLY   135      38.760  65.770  62.190  1.00  0.00             
ATOM   2126  N   PRO   136      37.720  65.750  64.110  1.00  0.00             
ATOM   2127  CD  PRO   136      37.320  66.480  65.290  1.00  0.00             
ATOM   2128  HD1 PRO   136      36.460  67.130  65.020  1.00  0.00             
ATOM   2129  HD2 PRO   136      38.220  67.030  65.670  1.00  0.00             
ATOM   2130  CA  PRO   136      37.760  64.330  64.340  1.00  0.00             
ATOM   2131  HA  PRO   136      38.780  64.060  64.600  1.00  0.00             
ATOM   2132  CB  PRO   136      36.850  64.160  65.540  1.00  0.00             
ATOM   2133  HB1 PRO   136      37.220  63.340  66.200  1.00  0.00             
ATOM   2134  HB2 PRO   136      35.790  63.940  65.340  1.00  0.00             
ATOM   2135  CG  PRO   136      36.940  65.460  66.360  1.00  0.00             
ATOM   2136  HG1 PRO   136      35.940  65.740  66.770  1.00  0.00             
ATOM   2137  HG2 PRO   136      37.780  65.370  67.080  1.00  0.00             
ATOM   2138  C   PRO   136      37.350  63.410  63.250  1.00  0.00             
ATOM   2139  O   PRO   136      36.360  63.660  62.550  1.00  0.00             
ATOM   2140  N   PHE   137      38.150  62.350  63.010  1.00  0.00             
ATOM   2141  HN  PHE   137      38.930  62.110  63.570  1.00  0.00             
ATOM   2142  CA  PHE   137      37.800  61.500  61.920  1.00  0.00             
ATOM   2143  HA  PHE   137      37.360  62.060  61.110  1.00  0.00             
ATOM   2144  CB  PHE   137      39.080  60.850  61.350  1.00  0.00             
ATOM   2145  HB1 PHE   137      38.850  60.330  60.400  1.00  0.00             
ATOM   2146  HB2 PHE   137      39.490  60.090  62.050  1.00  0.00             
ATOM   2147  CG  PHE   137      40.250  61.770  61.240  1.00  0.00             
ATOM   2148  CD1 PHE   137      40.200  62.800  60.330  1.00  0.00             
ATOM   2149  HD1 PHE   137      39.320  62.910  59.700  1.00  0.00             
ATOM   2150  CE1 PHE   137      41.210  63.730  60.330  1.00  0.00             
ATOM   2151  HE1 PHE   137      41.060  64.610  59.710  1.00  0.00             
ATOM   2152  CZ  PHE   137      42.350  63.570  61.070  1.00  0.00             
ATOM   2153  HZ  PHE   137      43.130  64.310  61.040  1.00  0.00             
ATOM   2154  CD2 PHE   137      41.350  61.630  62.080  1.00  0.00             
ATOM   2155  HD2 PHE   137      41.300  60.810  62.770  1.00  0.00             
ATOM   2156  CE2 PHE   137      42.340  62.580  62.030  1.00  0.00             
ATOM   2157  HE2 PHE   137      43.170  62.480  62.700  1.00  0.00             
ATOM   2158  C   PHE   137      36.830  60.460  62.340  1.00  0.00             
ATOM   2159  O   PHE   137      36.450  60.420  63.510  1.00  0.00             
ATOM   2160  N   ALA   138      36.360  59.580  61.440  1.00  0.00             
ATOM   2161  HN  ALA   138      36.670  59.670  60.500  1.00  0.00             
ATOM   2162  CA  ALA   138      35.320  58.650  61.740  1.00  0.00             
ATOM   2163  HA  ALA   138      35.060  58.580  62.790  1.00  0.00             
ATOM   2164  CB  ALA   138      34.060  59.100  60.990  1.00  0.00             
ATOM   2165  HB1 ALA   138      34.240  59.110  59.890  1.00  0.00             
ATOM   2166  HB2 ALA   138      33.840  60.110  61.420  1.00  0.00             
ATOM   2167  HB3 ALA   138      33.250  58.420  61.290  1.00  0.00             
ATOM   2168  C   ALA   138      35.680  57.320  61.180  1.00  0.00             
ATOM   2169  O   ALA   138      36.370  57.190  60.170  1.00  0.00             
ATOM   2170  N   GLU   139      35.100  56.230  61.730  1.00  0.00             
ATOM   2171  HN  GLU   139      34.550  56.400  62.530  1.00  0.00             
ATOM   2172  CA  GLU   139      35.480  54.870  61.500  1.00  0.00             
ATOM   2173  HA  GLU   139      36.510  54.700  61.780  1.00  0.00             
ATOM   2174  CB  GLU   139      34.560  53.950  62.310  1.00  0.00             
ATOM   2175  HB1 GLU   139      34.640  52.880  62.030  1.00  0.00             
ATOM   2176  HB2 GLU   139      33.530  54.330  62.100  1.00  0.00             
ATOM   2177  CG  GLU   139      34.700  54.130  63.830  1.00  0.00             
ATOM   2178  HG1 GLU   139      35.690  54.480  64.200  1.00  0.00             
ATOM   2179  HG2 GLU   139      34.430  53.150  64.270  1.00  0.00             
ATOM   2180  CD  GLU   139      33.800  55.240  64.370  1.00  0.00             
ATOM   2181  OE1 GLU   139      32.680  54.960  64.880  1.00  0.00             
ATOM   2182  OE2 GLU   139      34.110  56.450  64.170  1.00  0.00             
ATOM   2183  C   GLU   139      35.500  54.440  60.080  1.00  0.00             
ATOM   2184  O   GLU   139      36.410  53.730  59.670  1.00  0.00             
ATOM   2185  N   ALA   140      34.540  54.830  59.220  1.00  0.00             
ATOM   2186  HN  ALA   140      33.820  55.450  59.510  1.00  0.00             
ATOM   2187  CA  ALA   140      34.590  54.480  57.830  1.00  0.00             
ATOM   2188  HA  ALA   140      34.700  53.410  57.690  1.00  0.00             
ATOM   2189  CB  ALA   140      33.280  54.780  57.080  1.00  0.00             
ATOM   2190  HB1 ALA   140      33.010  55.840  57.270  1.00  0.00             
ATOM   2191  HB2 ALA   140      32.440  54.110  57.360  1.00  0.00             
ATOM   2192  HB3 ALA   140      33.390  54.630  55.990  1.00  0.00             
ATOM   2193  C   ALA   140      35.730  55.110  57.110  1.00  0.00             
ATOM   2194  O   ALA   140      36.320  54.550  56.180  1.00  0.00             
ATOM   2195  N   ASP   141      36.030  56.400  57.320  1.00  0.00             
ATOM   2196  HN  ASP   141      35.710  57.030  58.030  1.00  0.00             
ATOM   2197  CA  ASP   141      36.820  57.110  56.360  1.00  0.00             
ATOM   2198  HA  ASP   141      36.580  56.760  55.360  1.00  0.00             
ATOM   2199  CB  ASP   141      36.340  58.570  56.430  1.00  0.00             
ATOM   2200  HB1 ASP   141      36.980  59.160  55.730  1.00  0.00             
ATOM   2201  HB2 ASP   141      36.460  58.900  57.480  1.00  0.00             
ATOM   2202  CG  ASP   141      34.860  58.620  56.050  1.00  0.00             
ATOM   2203  OD1 ASP   141      34.000  58.760  56.960  1.00  0.00             
ATOM   2204  OD2 ASP   141      34.580  58.480  54.840  1.00  0.00             
ATOM   2205  C   ASP   141      38.280  56.960  56.620  1.00  0.00             
ATOM   2206  O   ASP   141      39.080  57.470  55.850  1.00  0.00             
ATOM   2207  N   ILE   142      38.700  56.290  57.710  1.00  0.00             
ATOM   2208  HN  ILE   142      37.930  56.240  58.340  1.00  0.00             
ATOM   2209  CA  ILE   142      40.050  56.080  58.140  1.00  0.00             
ATOM   2210  HA  ILE   142      40.270  57.070  58.510  1.00  0.00             
ATOM   2211  CB  ILE   142      40.330  55.290  59.370  1.00  0.00             
ATOM   2212  HB  ILE   142      39.900  54.270  59.220  1.00  0.00             
ATOM   2213  CG2 ILE   142      41.820  55.140  59.720  1.00  0.00             
ATOM   2214 1HG2 ILE   142      42.450  54.540  59.050  1.00  0.00             
ATOM   2215 2HG2 ILE   142      41.880  54.730  60.760  1.00  0.00             
ATOM   2216 3HG2 ILE   142      42.250  56.160  59.690  1.00  0.00             
ATOM   2217  CG1 ILE   142      39.540  55.780  60.610  1.00  0.00             
ATOM   2218 1HG1 ILE   142      39.910  55.160  61.460  1.00  0.00             
ATOM   2219 2HG1 ILE   142      38.450  55.650  60.480  1.00  0.00             
ATOM   2220  CD  ILE   142      39.790  57.230  60.990  1.00  0.00             
ATOM   2221  HD1 ILE   142      40.860  57.510  60.890  1.00  0.00             
ATOM   2222  HD2 ILE   142      39.500  57.220  62.060  1.00  0.00             
ATOM   2223  HD3 ILE   142      39.140  57.910  60.410  1.00  0.00             
ATOM   2224  C   ILE   142      41.060  55.800  57.070  1.00  0.00             
ATOM   2225  O   ILE   142      41.970  56.590  56.840  1.00  0.00             
ATOM   2226  N   LEU   143      40.810  54.730  56.310  1.00  0.00             
ATOM   2227  HN  LEU   143      40.120  54.020  56.460  1.00  0.00             
ATOM   2228  CA  LEU   143      41.640  54.300  55.230  1.00  0.00             
ATOM   2229  HA  LEU   143      42.640  54.500  55.570  1.00  0.00             
ATOM   2230  CB  LEU   143      41.580  52.770  55.110  1.00  0.00             
ATOM   2231  HB1 LEU   143      42.300  52.550  54.300  1.00  0.00             
ATOM   2232  HB2 LEU   143      40.520  52.610  54.820  1.00  0.00             
ATOM   2233  CG  LEU   143      41.850  51.890  56.340  1.00  0.00             
ATOM   2234  HG  LEU   143      41.110  52.190  57.110  1.00  0.00             
ATOM   2235  CD1 LEU   143      41.660  50.410  55.990  1.00  0.00             
ATOM   2236 1HD1 LEU   143      41.100  49.810  56.730  1.00  0.00             
ATOM   2237 2HD1 LEU   143      42.650  49.970  55.760  1.00  0.00             
ATOM   2238 3HD1 LEU   143      40.990  50.370  55.100  1.00  0.00             
ATOM   2239  CD2 LEU   143      43.140  52.090  57.140  1.00  0.00             
ATOM   2240 1HD2 LEU   143      44.060  51.980  56.520  1.00  0.00             
ATOM   2241 2HD2 LEU   143      43.150  51.390  58.010  1.00  0.00             
ATOM   2242 3HD2 LEU   143      43.300  53.100  57.590  1.00  0.00             
ATOM   2243  C   LEU   143      41.510  55.010  53.920  1.00  0.00             
ATOM   2244  O   LEU   143      42.400  55.010  53.070  1.00  0.00             
ATOM   2245  N   ARG   144      40.390  55.740  53.770  1.00  0.00             
ATOM   2246  HN  ARG   144      39.700  55.820  54.480  1.00  0.00             
ATOM   2247  CA  ARG   144      40.120  56.620  52.680  1.00  0.00             
ATOM   2248  HA  ARG   144      40.470  56.070  51.820  1.00  0.00             
ATOM   2249  CB  ARG   144      38.620  56.940  52.640  1.00  0.00             
ATOM   2250  HB1 ARG   144      38.440  57.460  53.590  1.00  0.00             
ATOM   2251  HB2 ARG   144      38.170  55.920  52.580  1.00  0.00             
ATOM   2252  CG  ARG   144      38.100  57.920  51.580  1.00  0.00             
ATOM   2253  HG1 ARG   144      38.030  57.470  50.570  1.00  0.00             
ATOM   2254  HG2 ARG   144      38.680  58.870  51.600  1.00  0.00             
ATOM   2255  CD  ARG   144      36.630  58.210  51.890  1.00  0.00             
ATOM   2256  HD1 ARG   144      36.390  58.590  52.910  1.00  0.00             
ATOM   2257  HD2 ARG   144      36.100  57.230  51.740  1.00  0.00             
ATOM   2258  NE  ARG   144      36.170  59.170  50.850  1.00  0.00             
ATOM   2259  HE  ARG   144      36.770  59.330  50.060  1.00  0.00             
ATOM   2260  CZ  ARG   144      34.890  59.610  50.680  1.00  0.00             
ATOM   2261  NH1 ARG   144      34.000  59.550  51.700  1.00  0.00             
ATOM   2262 1HH1 ARG   144      34.340  59.430  52.630  1.00  0.00             
ATOM   2263 2HH1 ARG   144      33.040  59.610  51.420  1.00  0.00             
ATOM   2264  NH2 ARG   144      34.560  59.910  49.380  1.00  0.00             
ATOM   2265 1HH2 ARG   144      35.270  59.960  48.670  1.00  0.00             
ATOM   2266 2HH2 ARG   144      33.640  60.260  49.210  1.00  0.00             
ATOM   2267  C   ARG   144      40.960  57.840  52.750  1.00  0.00             
ATOM   2268  O   ARG   144      41.700  58.140  51.810  1.00  0.00             
ATOM   2269  N   LEU   145      41.080  58.470  53.930  1.00  0.00             
ATOM   2270  HN  LEU   145      40.610  58.240  54.780  1.00  0.00             
ATOM   2271  CA  LEU   145      41.870  59.650  54.110  1.00  0.00             
ATOM   2272  HA  LEU   145      41.790  60.350  53.290  1.00  0.00             
ATOM   2273  CB  LEU   145      41.480  60.420  55.390  1.00  0.00             
ATOM   2274  HB1 LEU   145      42.360  61.050  55.670  1.00  0.00             
ATOM   2275  HB2 LEU   145      41.310  59.730  56.250  1.00  0.00             
ATOM   2276  CG  LEU   145      40.240  61.300  55.250  1.00  0.00             
ATOM   2277  HG  LEU   145      39.470  60.710  54.710  1.00  0.00             
ATOM   2278  CD1 LEU   145      39.580  61.620  56.610  1.00  0.00             
ATOM   2279 1HD1 LEU   145      39.220  60.660  57.060  1.00  0.00             
ATOM   2280 2HD1 LEU   145      38.730  62.290  56.450  1.00  0.00             
ATOM   2281 3HD1 LEU   145      40.480  61.990  57.160  1.00  0.00             
ATOM   2282  CD2 LEU   145      40.460  62.590  54.450  1.00  0.00             
ATOM   2283 1HD2 LEU   145      41.010  62.410  53.510  1.00  0.00             
ATOM   2284 2HD2 LEU   145      41.010  63.370  55.020  1.00  0.00             
ATOM   2285 3HD2 LEU   145      39.480  63.060  54.190  1.00  0.00             
ATOM   2286  C   LEU   145      43.340  59.390  54.200  1.00  0.00             
ATOM   2287  O   LEU   145      44.220  60.220  53.980  1.00  0.00             
ATOM   2288  N   LEU   146      43.720  58.140  54.540  1.00  0.00             
ATOM   2289  HN  LEU   146      43.050  57.550  54.960  1.00  0.00             
ATOM   2290  CA  LEU   146      45.020  57.610  54.280  1.00  0.00             
ATOM   2291  HA  LEU   146      45.780  58.290  54.640  1.00  0.00             
ATOM   2292  CB  LEU   146      45.160  56.240  54.950  1.00  0.00             
ATOM   2293  HB1 LEU   146      44.410  55.500  54.610  1.00  0.00             
ATOM   2294  HB2 LEU   146      45.000  56.430  56.030  1.00  0.00             
ATOM   2295  CG  LEU   146      46.520  55.510  54.850  1.00  0.00             
ATOM   2296  HG  LEU   146      46.780  55.280  53.800  1.00  0.00             
ATOM   2297  CD1 LEU   146      47.720  56.250  55.470  1.00  0.00             
ATOM   2298 1HD1 LEU   146      48.120  57.060  54.810  1.00  0.00             
ATOM   2299 2HD1 LEU   146      48.640  55.650  55.590  1.00  0.00             
ATOM   2300 3HD1 LEU   146      47.450  56.750  56.420  1.00  0.00             
ATOM   2301  CD2 LEU   146      46.440  54.150  55.550  1.00  0.00             
ATOM   2302 1HD2 LEU   146      45.840  53.610  54.790  1.00  0.00             
ATOM   2303 2HD2 LEU   146      45.940  54.270  56.540  1.00  0.00             
ATOM   2304 3HD2 LEU   146      47.430  53.680  55.710  1.00  0.00             
ATOM   2305  C   LEU   146      45.280  57.480  52.820  1.00  0.00             
ATOM   2306  O   LEU   146      46.280  58.000  52.320  1.00  0.00             
ATOM   2307  N   GLY   147      44.370  56.790  52.110  1.00  0.00             
ATOM   2308  HN  GLY   147      43.510  56.550  52.540  1.00  0.00             
ATOM   2309  CA  GLY   147      44.420  56.690  50.680  1.00  0.00             
ATOM   2310  HA1 GLY   147      43.460  56.370  50.320  1.00  0.00             
ATOM   2311  HA2 GLY   147      45.180  55.960  50.410  1.00  0.00             
ATOM   2312  C   GLY   147      44.760  57.920  49.900  1.00  0.00             
ATOM   2313  O   GLY   147      45.620  57.870  49.030  1.00  0.00             
ATOM   2314  N   SER   148      43.950  58.980  50.150  1.00  0.00             
ATOM   2315  HN  SER   148      43.250  58.880  50.840  1.00  0.00             
ATOM   2316  CA  SER   148      43.840  60.140  49.330  1.00  0.00             
ATOM   2317  HA  SER   148      43.260  59.900  48.460  1.00  0.00             
ATOM   2318  CB  SER   148      42.970  61.230  49.970  1.00  0.00             
ATOM   2319  HB1 SER   148      43.170  62.230  49.520  1.00  0.00             
ATOM   2320  HB2 SER   148      43.180  61.380  51.050  1.00  0.00             
ATOM   2321  OG  SER   148      41.570  60.980  49.920  1.00  0.00             
ATOM   2322  HG1 SER   148      41.180  61.810  50.220  1.00  0.00             
ATOM   2323  C   SER   148      45.110  60.740  48.820  1.00  0.00             
ATOM   2324  O   SER   148      45.260  60.780  47.600  1.00  0.00             
ATOM   2325  N   PRO   149      46.110  61.220  49.490  1.00  0.00             
ATOM   2326  CD  PRO   149      46.220  61.180  50.950  1.00  0.00             
ATOM   2327  HD1 PRO   149      45.930  60.170  51.310  1.00  0.00             
ATOM   2328  HD2 PRO   149      45.600  61.950  51.460  1.00  0.00             
ATOM   2329  CA  PRO   149      47.320  61.750  48.930  1.00  0.00             
ATOM   2330  HA  PRO   149      47.120  62.530  48.200  1.00  0.00             
ATOM   2331  CB  PRO   149      48.050  62.390  50.100  1.00  0.00             
ATOM   2332  HB1 PRO   149      47.670  63.430  50.210  1.00  0.00             
ATOM   2333  HB2 PRO   149      49.150  62.430  49.940  1.00  0.00             
ATOM   2334  CG  PRO   149      47.710  61.420  51.240  1.00  0.00             
ATOM   2335  HG1 PRO   149      48.280  60.480  51.140  1.00  0.00             
ATOM   2336  HG2 PRO   149      47.920  61.810  52.260  1.00  0.00             
ATOM   2337  C   PRO   149      48.110  60.790  48.110  1.00  0.00             
ATOM   2338  O   PRO   149      48.650  61.240  47.110  1.00  0.00             
ATOM   2339  N   SER   150      48.220  59.480  48.430  1.00  0.00             
ATOM   2340  HN  SER   150      47.820  59.140  49.290  1.00  0.00             
ATOM   2341  CA  SER   150      48.710  58.550  47.470  1.00  0.00             
ATOM   2342  HA  SER   150      49.660  58.910  47.090  1.00  0.00             
ATOM   2343  CB  SER   150      49.030  57.190  48.100  1.00  0.00             
ATOM   2344  HB1 SER   150      49.200  56.380  47.370  1.00  0.00             
ATOM   2345  HB2 SER   150      48.140  56.890  48.710  1.00  0.00             
ATOM   2346  OG  SER   150      50.090  57.270  49.050  1.00  0.00             
ATOM   2347  HG1 SER   150      49.610  57.700  49.770  1.00  0.00             
ATOM   2348  C   SER   150      47.890  58.340  46.240  1.00  0.00             
ATOM   2349  O   SER   150      48.490  58.220  45.180  1.00  0.00             
ATOM   2350  N   ARG   151      46.550  58.340  46.270  1.00  0.00             
ATOM   2351  HN  ARG   151      46.000  58.490  47.080  1.00  0.00             
ATOM   2352  CA  ARG   151      45.780  58.150  45.070  1.00  0.00             
ATOM   2353  HA  ARG   151      46.110  57.280  44.520  1.00  0.00             
ATOM   2354  CB  ARG   151      44.320  58.040  45.540  1.00  0.00             
ATOM   2355  HB1 ARG   151      43.570  57.990  44.730  1.00  0.00             
ATOM   2356  HB2 ARG   151      43.860  58.880  46.100  1.00  0.00             
ATOM   2357  CG  ARG   151      43.990  56.730  46.250  1.00  0.00             
ATOM   2358  HG1 ARG   151      44.850  56.670  46.940  1.00  0.00             
ATOM   2359  HG2 ARG   151      44.100  55.920  45.490  1.00  0.00             
ATOM   2360  CD  ARG   151      42.690  56.710  47.070  1.00  0.00             
ATOM   2361  HD1 ARG   151      41.810  56.970  46.460  1.00  0.00             
ATOM   2362  HD2 ARG   151      42.850  57.400  47.920  1.00  0.00             
ATOM   2363  NE  ARG   151      42.530  55.330  47.620  1.00  0.00             
ATOM   2364  HE  ARG   151      43.340  54.750  47.520  1.00  0.00             
ATOM   2365  CZ  ARG   151      41.440  54.890  48.310  1.00  0.00             
ATOM   2366  NH1 ARG   151      40.430  55.750  48.640  1.00  0.00             
ATOM   2367 1HH1 ARG   151      40.600  56.730  48.640  1.00  0.00             
ATOM   2368 2HH1 ARG   151      39.600  55.410  49.090  1.00  0.00             
ATOM   2369  NH2 ARG   151      41.400  53.580  48.700  1.00  0.00             
ATOM   2370 1HH2 ARG   151      40.650  53.350  49.320  1.00  0.00             
ATOM   2371 2HH2 ARG   151      41.960  52.890  48.240  1.00  0.00             
ATOM   2372  C   ARG   151      45.890  59.250  44.070  1.00  0.00             
ATOM   2373  O   ARG   151      45.970  59.080  42.850  1.00  0.00             
ATOM   2374  N   TYR   152      45.860  60.500  44.570  1.00  0.00             
ATOM   2375  HN  TYR   152      45.930  60.560  45.550  1.00  0.00             
ATOM   2376  CA  TYR   152      45.800  61.700  43.790  1.00  0.00             
ATOM   2377  HA  TYR   152      45.370  61.530  42.810  1.00  0.00             
ATOM   2378  CB  TYR   152      44.970  62.730  44.560  1.00  0.00             
ATOM   2379  HB1 TYR   152      44.740  63.580  43.890  1.00  0.00             
ATOM   2380  HB2 TYR   152      45.550  63.050  45.450  1.00  0.00             
ATOM   2381  CG  TYR   152      43.640  62.200  44.980  1.00  0.00             
ATOM   2382  CD1 TYR   152      43.090  62.630  46.170  1.00  0.00             
ATOM   2383  HD1 TYR   152      43.730  63.190  46.840  1.00  0.00             
ATOM   2384  CE1 TYR   152      41.870  62.170  46.580  1.00  0.00             
ATOM   2385  HE1 TYR   152      41.530  62.430  47.570  1.00  0.00             
ATOM   2386  CZ  TYR   152      41.140  61.340  45.750  1.00  0.00             
ATOM   2387  OH  TYR   152      39.810  61.060  46.110  1.00  0.00             
ATOM   2388  HH  TYR   152      39.630  61.580  46.900  1.00  0.00             
ATOM   2389  CD2 TYR   152      42.910  61.340  44.190  1.00  0.00             
ATOM   2390  HD2 TYR   152      43.110  61.010  43.190  1.00  0.00             
ATOM   2391  CE2 TYR   152      41.690  60.860  44.580  1.00  0.00             
ATOM   2392  HE2 TYR   152      41.090  60.230  43.940  1.00  0.00             
ATOM   2393  C   TYR   152      47.160  62.260  43.530  1.00  0.00             
ATOM   2394  O   TYR   152      47.410  63.390  43.110  1.00  0.00             
ATOM   2395  N   GLY   153      48.210  61.550  43.980  1.00  0.00             
ATOM   2396  HN  GLY   153      47.920  60.700  44.440  1.00  0.00             
ATOM   2397  CA  GLY   153      49.540  62.060  44.090  1.00  0.00             
ATOM   2398  HA1 GLY   153      49.970  61.410  44.840  1.00  0.00             
ATOM   2399  HA2 GLY   153      49.510  63.100  44.330  1.00  0.00             
ATOM   2400  C   GLY   153      50.380  62.020  42.870  1.00  0.00             
ATOM   2401  O   GLY   153      49.920  61.520  41.860  1.00  0.00             
ATOM   2402  N   ALA   154      51.630  62.540  42.910  1.00  0.00             
ATOM   2403  HN  ALA   154      51.880  63.000  43.760  1.00  0.00             
ATOM   2404  CA  ALA   154      52.630  62.420  41.890  1.00  0.00             
ATOM   2405  HA  ALA   154      52.290  62.000  40.950  1.00  0.00             
ATOM   2406  CB  ALA   154      53.160  63.800  41.470  1.00  0.00             
ATOM   2407  HB1 ALA   154      52.380  64.480  41.050  1.00  0.00             
ATOM   2408  HB2 ALA   154      53.950  63.730  40.690  1.00  0.00             
ATOM   2409  HB3 ALA   154      53.450  64.450  42.320  1.00  0.00             
ATOM   2410  C   ALA   154      53.740  61.540  42.330  1.00  0.00             
ATOM   2411  O   ALA   154      54.700  61.260  41.610  1.00  0.00             
ATOM   2412  N   ALA   155      53.670  61.040  43.570  1.00  0.00             
ATOM   2413  HN  ALA   155      52.950  61.280  44.220  1.00  0.00             
ATOM   2414  CA  ALA   155      54.370  59.890  44.070  1.00  0.00             
ATOM   2415  HA  ALA   155      54.470  59.220  43.230  1.00  0.00             
ATOM   2416  CB  ALA   155      55.770  60.290  44.570  1.00  0.00             
ATOM   2417  HB1 ALA   155      55.800  60.980  45.440  1.00  0.00             
ATOM   2418  HB2 ALA   155      56.260  60.780  43.700  1.00  0.00             
ATOM   2419  HB3 ALA   155      56.350  59.400  44.870  1.00  0.00             
ATOM   2420  C   ALA   155      53.640  59.200  45.180  1.00  0.00             
ATOM   2421  O   ALA   155      52.460  59.430  45.440  1.00  0.00             
ATOM   2422  N   LYS   156      54.340  58.190  45.730  1.00  0.00             
ATOM   2423  HN  LYS   156      55.230  57.930  45.370  1.00  0.00             
ATOM   2424  CA  LYS   156      53.800  57.530  46.880  1.00  0.00             
ATOM   2425  HA  LYS   156      52.770  57.260  46.760  1.00  0.00             
ATOM   2426  CB  LYS   156      54.560  56.230  47.160  1.00  0.00             
ATOM   2427  HB1 LYS   156      55.630  56.380  47.420  1.00  0.00             
ATOM   2428  HB2 LYS   156      54.590  55.650  46.210  1.00  0.00             
ATOM   2429  CG  LYS   156      53.950  55.410  48.310  1.00  0.00             
ATOM   2430  HG1 LYS   156      54.160  55.950  49.250  1.00  0.00             
ATOM   2431  HG2 LYS   156      54.510  54.450  48.410  1.00  0.00             
ATOM   2432  CD  LYS   156      52.490  55.040  48.050  1.00  0.00             
ATOM   2433  HD1 LYS   156      52.430  54.330  47.190  1.00  0.00             
ATOM   2434  HD2 LYS   156      51.820  55.890  47.850  1.00  0.00             
ATOM   2435  CE  LYS   156      51.810  54.220  49.140  1.00  0.00             
ATOM   2436  HE1 LYS   156      52.500  53.360  49.310  1.00  0.00             
ATOM   2437  HE2 LYS   156      50.790  53.920  48.830  1.00  0.00             
ATOM   2438  NZ  LYS   156      51.660  55.040  50.360  1.00  0.00             
ATOM   2439  HZ1 LYS   156      51.110  55.900  50.120  1.00  0.00             
ATOM   2440  HZ2 LYS   156      52.530  55.320  50.880  1.00  0.00             
ATOM   2441  HZ3 LYS   156      51.030  54.520  51.010  1.00  0.00             
ATOM   2442  C   LYS   156      54.040  58.440  48.040  1.00  0.00             
ATOM   2443  O   LYS   156      55.170  58.900  48.230  1.00  0.00             
ATOM   2444  N   VAL   157      53.020  58.750  48.860  1.00  0.00             
ATOM   2445  HN  VAL   157      52.130  58.330  48.720  1.00  0.00             
ATOM   2446  CA  VAL   157      53.090  59.560  50.040  1.00  0.00             
ATOM   2447  HA  VAL   157      53.820  60.350  50.030  1.00  0.00             
ATOM   2448  CB  VAL   157      51.810  60.350  50.150  1.00  0.00             
ATOM   2449  HB  VAL   157      50.990  59.610  50.090  1.00  0.00             
ATOM   2450  CG1 VAL   157      51.820  60.950  51.570  1.00  0.00             
ATOM   2451 1HG1 VAL   157      52.830  61.290  51.880  1.00  0.00             
ATOM   2452 2HG1 VAL   157      51.410  60.200  52.280  1.00  0.00             
ATOM   2453 3HG1 VAL   157      51.290  61.920  51.610  1.00  0.00             
ATOM   2454  CG2 VAL   157      51.810  61.410  49.030  1.00  0.00             
ATOM   2455 1HG2 VAL   157      50.780  61.810  48.980  1.00  0.00             
ATOM   2456 2HG2 VAL   157      52.100  61.000  48.040  1.00  0.00             
ATOM   2457 3HG2 VAL   157      52.390  62.330  49.260  1.00  0.00             
ATOM   2458  C   VAL   157      53.410  58.650  51.170  1.00  0.00             
ATOM   2459  O   VAL   157      52.720  57.650  51.400  1.00  0.00             
ATOM   2460  N   GLU   158      54.460  58.900  51.970  1.00  0.00             
ATOM   2461  HN  GLU   158      55.120  59.610  51.710  1.00  0.00             
ATOM   2462  CA  GLU   158      54.720  58.130  53.140  1.00  0.00             
ATOM   2463  HA  GLU   158      54.940  57.090  52.990  1.00  0.00             
ATOM   2464  CB  GLU   158      56.050  58.620  53.740  1.00  0.00             
ATOM   2465  HB1 GLU   158      56.160  59.730  53.720  1.00  0.00             
ATOM   2466  HB2 GLU   158      56.900  58.390  53.050  1.00  0.00             
ATOM   2467  CG  GLU   158      56.380  58.150  55.160  1.00  0.00             
ATOM   2468  HG1 GLU   158      56.350  57.030  55.190  1.00  0.00             
ATOM   2469  HG2 GLU   158      55.550  58.440  55.840  1.00  0.00             
ATOM   2470  CD  GLU   158      57.690  58.580  55.770  1.00  0.00             
ATOM   2471  OE1 GLU   158      57.760  59.570  56.540  1.00  0.00             
ATOM   2472  OE2 GLU   158      58.720  57.900  55.450  1.00  0.00             
ATOM   2473  C   GLU   158      53.650  58.020  54.180  1.00  0.00             
ATOM   2474  O   GLU   158      53.460  56.870  54.580  1.00  0.00             
ATOM   2475  N   GLY   159      53.100  59.140  54.670  1.00  0.00             
ATOM   2476  HN  GLY   159      53.250  60.040  54.280  1.00  0.00             
ATOM   2477  CA  GLY   159      52.190  59.110  55.780  1.00  0.00             
ATOM   2478  HA1 GLY   159      52.770  59.030  56.700  1.00  0.00             
ATOM   2479  HA2 GLY   159      51.520  58.260  55.670  1.00  0.00             
ATOM   2480  C   GLY   159      51.370  60.340  55.850  1.00  0.00             
ATOM   2481  O   GLY   159      51.410  61.210  54.990  1.00  0.00             
ATOM   2482  N   ILE   160      50.580  60.410  56.950  1.00  0.00             
ATOM   2483  HN  ILE   160      50.650  59.680  57.620  1.00  0.00             
ATOM   2484  CA  ILE   160      49.760  61.470  57.440  1.00  0.00             
ATOM   2485  HA  ILE   160      49.570  62.200  56.650  1.00  0.00             
ATOM   2486  CB  ILE   160      48.360  61.020  57.720  1.00  0.00             
ATOM   2487  HB  ILE   160      48.350  60.580  58.750  1.00  0.00             
ATOM   2488  CG2 ILE   160      47.400  62.210  57.840  1.00  0.00             
ATOM   2489 1HG2 ILE   160      47.530  62.830  56.930  1.00  0.00             
ATOM   2490 2HG2 ILE   160      47.640  62.760  58.780  1.00  0.00             
ATOM   2491 3HG2 ILE   160      46.350  61.840  57.910  1.00  0.00             
ATOM   2492  CG1 ILE   160      47.820  60.060  56.650  1.00  0.00             
ATOM   2493 1HG1 ILE   160      46.800  59.790  56.990  1.00  0.00             
ATOM   2494 2HG1 ILE   160      48.360  59.090  56.630  1.00  0.00             
ATOM   2495  CD  ILE   160      47.720  60.500  55.180  1.00  0.00             
ATOM   2496  HD1 ILE   160      47.260  59.730  54.530  1.00  0.00             
ATOM   2497  HD2 ILE   160      48.720  60.640  54.730  1.00  0.00             
ATOM   2498  HD3 ILE   160      47.070  61.410  55.180  1.00  0.00             
ATOM   2499  C   ILE   160      50.340  62.040  58.680  1.00  0.00             
ATOM   2500  O   ILE   160      50.830  61.340  59.570  1.00  0.00             
ATOM   2501  N   TYR   161      50.290  63.370  58.770  1.00  0.00             
ATOM   2502  HN  TYR   161      49.900  63.970  58.070  1.00  0.00             
ATOM   2503  CA  TYR   161      50.690  64.060  59.970  1.00  0.00             
ATOM   2504  HA  TYR   161      51.140  63.390  60.680  1.00  0.00             
ATOM   2505  CB  TYR   161      51.750  65.110  59.560  1.00  0.00             
ATOM   2506  HB1 TYR   161      51.310  66.080  59.270  1.00  0.00             
ATOM   2507  HB2 TYR   161      52.240  64.700  58.640  1.00  0.00             
ATOM   2508  CG  TYR   161      52.730  65.270  60.670  1.00  0.00             
ATOM   2509  CD1 TYR   161      52.390  66.110  61.700  1.00  0.00             
ATOM   2510  HD1 TYR   161      51.480  66.680  61.690  1.00  0.00             
ATOM   2511  CE1 TYR   161      53.230  66.240  62.770  1.00  0.00             
ATOM   2512  HE1 TYR   161      53.040  66.830  63.670  1.00  0.00             
ATOM   2513  CZ  TYR   161      54.320  65.420  62.900  1.00  0.00             
ATOM   2514  OH  TYR   161      55.120  65.470  64.070  1.00  0.00             
ATOM   2515  HH  TYR   161      56.000  65.190  63.820  1.00  0.00             
ATOM   2516  CD2 TYR   161      53.880  64.530  60.800  1.00  0.00             
ATOM   2517  HD2 TYR   161      54.280  64.000  59.930  1.00  0.00             
ATOM   2518  CE2 TYR   161      54.740  64.630  61.860  1.00  0.00             
ATOM   2519  HE2 TYR   161      55.630  64.020  61.820  1.00  0.00             
ATOM   2520  C   TYR   161      49.440  64.670  60.490  1.00  0.00             
ATOM   2521  O   TYR   161      48.570  65.160  59.770  1.00  0.00             
ATOM   2522  N   LEU   162      49.300  64.550  61.820  1.00  0.00             
ATOM   2523  HN  LEU   162      50.040  64.160  62.360  1.00  0.00             
ATOM   2524  CA  LEU   162      48.240  65.210  62.510  1.00  0.00             
ATOM   2525  HA  LEU   162      47.620  65.790  61.830  1.00  0.00             
ATOM   2526  CB  LEU   162      47.400  64.170  63.270  1.00  0.00             
ATOM   2527  HB1 LEU   162      46.570  64.820  63.580  1.00  0.00             
ATOM   2528  HB2 LEU   162      48.060  63.830  64.100  1.00  0.00             
ATOM   2529  CG  LEU   162      46.930  62.890  62.560  1.00  0.00             
ATOM   2530  HG  LEU   162      47.820  62.410  62.090  1.00  0.00             
ATOM   2531  CD1 LEU   162      46.530  61.840  63.610  1.00  0.00             
ATOM   2532 1HD1 LEU   162      46.910  62.170  64.610  1.00  0.00             
ATOM   2533 2HD1 LEU   162      47.060  60.910  63.340  1.00  0.00             
ATOM   2534 3HD1 LEU   162      45.420  61.830  63.720  1.00  0.00             
ATOM   2535  CD2 LEU   162      45.820  63.220  61.540  1.00  0.00             
ATOM   2536 1HD2 LEU   162      45.220  64.130  61.680  1.00  0.00             
ATOM   2537 2HD2 LEU   162      45.210  62.330  61.310  1.00  0.00             
ATOM   2538 3HD2 LEU   162      46.350  63.480  60.580  1.00  0.00             
ATOM   2539  C   LEU   162      48.780  66.300  63.380  1.00  0.00             
ATOM   2540  O   LEU   162      49.840  66.090  63.960  1.00  0.00             
ATOM   2541  N   ARG   163      48.120  67.460  63.510  1.00  0.00             
ATOM   2542  HN  ARG   163      47.240  67.730  63.140  1.00  0.00             
ATOM   2543  CA  ARG   163      48.770  68.660  63.940  1.00  0.00             
ATOM   2544  HA  ARG   163      49.370  68.430  64.810  1.00  0.00             
ATOM   2545  CB  ARG   163      49.680  69.400  62.950  1.00  0.00             
ATOM   2546  HB1 ARG   163      50.570  68.740  62.840  1.00  0.00             
ATOM   2547  HB2 ARG   163      50.150  70.330  63.350  1.00  0.00             
ATOM   2548  CG  ARG   163      49.060  69.680  61.570  1.00  0.00             
ATOM   2549  HG1 ARG   163      48.200  70.380  61.590  1.00  0.00             
ATOM   2550  HG2 ARG   163      48.520  68.790  61.170  1.00  0.00             
ATOM   2551  CD  ARG   163      50.170  70.060  60.580  1.00  0.00             
ATOM   2552  HD1 ARG   163      49.720  70.410  59.630  1.00  0.00             
ATOM   2553  HD2 ARG   163      50.790  69.180  60.350  1.00  0.00             
ATOM   2554  NE  ARG   163      50.820  71.260  61.170  1.00  0.00             
ATOM   2555  HE  ARG   163      50.240  71.850  61.740  1.00  0.00             
ATOM   2556  CZ  ARG   163      52.020  71.730  60.700  1.00  0.00             
ATOM   2557  NH1 ARG   163      52.780  71.230  59.680  1.00  0.00             
ATOM   2558 1HH1 ARG   163      52.460  70.360  59.300  1.00  0.00             
ATOM   2559 2HH1 ARG   163      53.620  71.660  59.340  1.00  0.00             
ATOM   2560  NH2 ARG   163      52.360  72.980  61.110  1.00  0.00             
ATOM   2561 1HH2 ARG   163      51.620  73.380  61.640  1.00  0.00             
ATOM   2562 2HH2 ARG   163      53.210  73.430  60.830  1.00  0.00             
ATOM   2563  C   ARG   163      47.740  69.570  64.540  1.00  0.00             
ATOM   2564  O   ARG   163      46.560  69.450  64.220  1.00  0.00             
ATOM   2565  N   SER   164      48.160  70.500  65.400  1.00  0.00             
ATOM   2566  HN  SER   164      49.120  70.660  65.640  1.00  0.00             
ATOM   2567  CA  SER   164      47.220  71.290  66.130  1.00  0.00             
ATOM   2568  HA  SER   164      46.230  70.890  66.060  1.00  0.00             
ATOM   2569  CB  SER   164      47.440  71.300  67.660  1.00  0.00             
ATOM   2570  HB1 SER   164      47.780  70.310  68.010  1.00  0.00             
ATOM   2571  HB2 SER   164      46.520  71.480  68.260  1.00  0.00             
ATOM   2572  OG  SER   164      48.440  72.200  68.130  1.00  0.00             
ATOM   2573  HG1 SER   164      48.450  72.220  69.090  1.00  0.00             
ATOM   2574  C   SER   164      47.150  72.730  65.710  1.00  0.00             
ATOM   2575  O   SER   164      46.140  73.370  65.990  1.00  0.00             
ATOM   2576  N   ASP   165      48.180  73.300  65.060  1.00  0.00             
ATOM   2577  HN  ASP   165      49.000  72.740  65.150  1.00  0.00             
ATOM   2578  CA  ASP   165      48.220  74.600  64.470  1.00  0.00             
ATOM   2579  HA  ASP   165      49.300  74.640  64.420  1.00  0.00             
ATOM   2580  CB  ASP   165      47.670  74.610  63.040  1.00  0.00             
ATOM   2581  HB1 ASP   165      47.720  75.590  62.520  1.00  0.00             
ATOM   2582  HB2 ASP   165      46.610  74.320  63.160  1.00  0.00             
ATOM   2583  CG  ASP   165      48.480  73.700  62.120  1.00  0.00             
ATOM   2584  OD1 ASP   165      47.990  73.400  61.000  1.00  0.00             
ATOM   2585  OD2 ASP   165      49.660  73.360  62.420  1.00  0.00             
ATOM   2586  C   ASP   165      47.790  75.740  65.340  1.00  0.00             
ATOM   2587  O   ASP   165      46.900  76.510  64.990  1.00  0.00             
ATOM   2588  N   SER   166      48.310  75.810  66.570  1.00  0.00             
ATOM   2589  HN  SER   166      49.120  75.270  66.820  1.00  0.00             
ATOM   2590  CA  SER   166      47.700  76.470  67.670  1.00  0.00             
ATOM   2591  HA  SER   166      46.640  76.520  67.500  1.00  0.00             
ATOM   2592  CB  SER   166      47.780  75.710  69.000  1.00  0.00             
ATOM   2593  HB1 SER   166      48.890  75.700  69.150  1.00  0.00             
ATOM   2594  HB2 SER   166      47.460  74.680  68.730  1.00  0.00             
ATOM   2595  OG  SER   166      47.030  76.250  70.080  1.00  0.00             
ATOM   2596  HG1 SER   166      47.180  75.660  70.810  1.00  0.00             
ATOM   2597  C   SER   166      48.080  77.910  67.800  1.00  0.00             
ATOM   2598  O   SER   166      49.190  78.420  67.680  1.00  0.00             
ATOM   2599  N   GLY   167      47.020  78.670  68.160  1.00  0.00             
ATOM   2600  HN  GLY   167      46.150  78.200  68.250  1.00  0.00             
ATOM   2601  CA  GLY   167      47.020  80.070  68.430  1.00  0.00             
ATOM   2602  HA1 GLY   167      46.040  80.510  68.290  1.00  0.00             
ATOM   2603  HA2 GLY   167      47.650  80.470  67.650  1.00  0.00             
ATOM   2604  C   GLY   167      47.590  80.540  69.740  1.00  0.00             
ATOM   2605  O   GLY   167      47.850  81.700  70.000  1.00  0.00             
ATOM   2606  N   ALA   168      47.880  79.530  70.580  1.00  0.00             
ATOM   2607  HN  ALA   168      47.590  78.590  70.430  1.00  0.00             
ATOM   2608  CA  ALA   168      48.620  79.650  71.800  1.00  0.00             
ATOM   2609  HA  ALA   168      48.570  80.610  72.290  1.00  0.00             
ATOM   2610  CB  ALA   168      48.000  78.580  72.710  1.00  0.00             
ATOM   2611  HB1 ALA   168      48.170  77.550  72.320  1.00  0.00             
ATOM   2612  HB2 ALA   168      46.890  78.680  72.730  1.00  0.00             
ATOM   2613  HB3 ALA   168      48.360  78.720  73.750  1.00  0.00             
ATOM   2614  C   ALA   168      50.070  79.370  71.600  1.00  0.00             
ATOM   2615  O   ALA   168      50.830  79.120  72.540  1.00  0.00             
ATOM   2616  N   TRP   169      50.580  79.260  70.360  1.00  0.00             
ATOM   2617  HN  TRP   169      49.930  79.430  69.630  1.00  0.00             
ATOM   2618  CA  TRP   169      51.960  79.200  70.010  1.00  0.00             
ATOM   2619  HA  TRP   169      52.070  79.240  68.930  1.00  0.00             
ATOM   2620  CB  TRP   169      52.720  80.460  70.470  1.00  0.00             
ATOM   2621  HB1 TRP   169      53.790  80.360  70.180  1.00  0.00             
ATOM   2622  HB2 TRP   169      52.790  80.600  71.570  1.00  0.00             
ATOM   2623  CG  TRP   169      52.100  81.720  69.900  1.00  0.00             
ATOM   2624  CD1 TRP   169      51.570  82.030  68.680  1.00  0.00             
ATOM   2625  HD1 TRP   169      51.810  81.490  67.780  1.00  0.00             
ATOM   2626  NE1 TRP   169      50.940  83.240  68.730  1.00  0.00             
ATOM   2627  HE1 TRP   169      50.530  83.730  67.990  1.00  0.00             
ATOM   2628  CE2 TRP   169      51.000  83.720  70.020  1.00  0.00             
ATOM   2629  CD2 TRP   169      51.720  82.800  70.780  1.00  0.00             
ATOM   2630  CE3 TRP   169      51.900  82.980  72.120  1.00  0.00             
ATOM   2631  HE3 TRP   169      52.410  82.250  72.730  1.00  0.00             
ATOM   2632  CZ3 TRP   169      51.490  84.160  72.690  1.00  0.00             
ATOM   2633  HZ3 TRP   169      51.770  84.390  73.720  1.00  0.00             
ATOM   2634  CZ2 TRP   169      50.470  84.850  70.600  1.00  0.00             
ATOM   2635  HZ2 TRP   169      50.050  85.670  70.030  1.00  0.00             
ATOM   2636  CH2 TRP   169      50.840  85.080  71.900  1.00  0.00             
ATOM   2637  HH2 TRP   169      50.390  85.950  72.360  1.00  0.00             
ATOM   2638  C   TRP   169      52.630  77.970  70.490  1.00  0.00             
ATOM   2639  O   TRP   169      53.840  77.950  70.750  1.00  0.00             
ATOM   2640  N   LEU   170      51.830  76.890  70.420  1.00  0.00             
ATOM   2641  HN  LEU   170      50.920  76.980  70.030  1.00  0.00             
ATOM   2642  CA  LEU   170      52.190  75.560  70.790  1.00  0.00             
ATOM   2643  HA  LEU   170      53.270  75.480  70.910  1.00  0.00             
ATOM   2644  CB  LEU   170      51.490  75.110  72.080  1.00  0.00             
ATOM   2645  HB1 LEU   170      51.730  74.030  72.210  1.00  0.00             
ATOM   2646  HB2 LEU   170      50.420  75.290  71.880  1.00  0.00             
ATOM   2647  CG  LEU   170      51.830  75.920  73.360  1.00  0.00             
ATOM   2648  HG  LEU   170      51.540  76.980  73.150  1.00  0.00             
ATOM   2649  CD1 LEU   170      50.790  75.390  74.370  1.00  0.00             
ATOM   2650 1HD1 LEU   170      50.910  74.320  74.650  1.00  0.00             
ATOM   2651 2HD1 LEU   170      49.790  75.530  73.910  1.00  0.00             
ATOM   2652 3HD1 LEU   170      50.930  76.040  75.270  1.00  0.00             
ATOM   2653  CD2 LEU   170      53.230  75.790  73.940  1.00  0.00             
ATOM   2654 1HD2 LEU   170      53.350  76.590  74.710  1.00  0.00             
ATOM   2655 2HD2 LEU   170      53.980  76.030  73.150  1.00  0.00             
ATOM   2656 3HD2 LEU   170      53.650  74.840  74.340  1.00  0.00             
ATOM   2657  C   LEU   170      51.840  74.650  69.650  1.00  0.00             
ATOM   2658  O   LEU   170      51.340  75.190  68.680  1.00  0.00             
ATOM   2659  N   GLN   171      52.060  73.340  69.790  1.00  0.00             
ATOM   2660  HN  GLN   171      52.430  72.930  70.620  1.00  0.00             
ATOM   2661  CA  GLN   171      51.890  72.320  68.790  1.00  0.00             
ATOM   2662  HA  GLN   171      50.940  72.570  68.340  1.00  0.00             
ATOM   2663  CB  GLN   171      53.000  72.190  67.730  1.00  0.00             
ATOM   2664  HB1 GLN   171      53.130  71.150  67.330  1.00  0.00             
ATOM   2665  HB2 GLN   171      53.950  72.550  68.170  1.00  0.00             
ATOM   2666  CG  GLN   171      52.760  73.020  66.470  1.00  0.00             
ATOM   2667  HG1 GLN   171      53.690  73.050  65.860  1.00  0.00             
ATOM   2668  HG2 GLN   171      52.510  74.080  66.730  1.00  0.00             
ATOM   2669  CD  GLN   171      51.670  72.450  65.580  1.00  0.00             
ATOM   2670  OE1 GLN   171      50.940  71.480  65.780  1.00  0.00             
ATOM   2671  NE2 GLN   171      51.560  73.170  64.430  1.00  0.00             
ATOM   2672 1HE2 GLN   171      50.790  73.010  63.810  1.00  0.00             
ATOM   2673 2HE2 GLN   171      52.260  73.850  64.190  1.00  0.00             
ATOM   2674  C   GLN   171      51.740  71.010  69.480  1.00  0.00             
ATOM   2675  O   GLN   171      52.440  70.670  70.430  1.00  0.00             
ATOM   2676  N   GLN   172      50.730  70.200  69.120  1.00  0.00             
ATOM   2677  HN  GLN   172      50.090  70.580  68.460  1.00  0.00             
ATOM   2678  CA  GLN   172      50.610  68.830  69.500  1.00  0.00             
ATOM   2679  HA  GLN   172      51.540  68.550  69.960  1.00  0.00             
ATOM   2680  CB  GLN   172      49.300  68.470  70.210  1.00  0.00             
ATOM   2681  HB1 GLN   172      48.430  68.620  69.540  1.00  0.00             
ATOM   2682  HB2 GLN   172      49.270  69.130  71.110  1.00  0.00             
ATOM   2683  CG  GLN   172      49.340  67.030  70.730  1.00  0.00             
ATOM   2684  HG1 GLN   172      49.490  66.300  69.920  1.00  0.00             
ATOM   2685  HG2 GLN   172      48.390  66.810  71.270  1.00  0.00             
ATOM   2686  CD  GLN   172      50.490  66.890  71.710  1.00  0.00             
ATOM   2687  OE1 GLN   172      51.490  66.210  71.480  1.00  0.00             
ATOM   2688  NE2 GLN   172      50.360  67.580  72.870  1.00  0.00             
ATOM   2689 1HE2 GLN   172      51.110  67.570  73.530  1.00  0.00             
ATOM   2690 2HE2 GLN   172      49.460  67.730  73.290  1.00  0.00             
ATOM   2691  C   GLN   172      50.590  68.120  68.190  1.00  0.00             
ATOM   2692  O   GLN   172      49.790  68.390  67.290  1.00  0.00             
ATOM   2693  N   ARG   173      51.570  67.210  68.050  1.00  0.00             
ATOM   2694  HN  ARG   173      52.260  67.130  68.760  1.00  0.00             
ATOM   2695  CA  ARG   173      51.880  66.550  66.820  1.00  0.00             
ATOM   2696  HA  ARG   173      51.230  66.810  66.010  1.00  0.00             
ATOM   2697  CB  ARG   173      53.310  66.970  66.450  1.00  0.00             
ATOM   2698  HB1 ARG   173      53.640  66.370  65.570  1.00  0.00             
ATOM   2699  HB2 ARG   173      53.960  66.600  67.280  1.00  0.00             
ATOM   2700  CG  ARG   173      53.690  68.410  66.100  1.00  0.00             
ATOM   2701  HG1 ARG   173      53.440  69.000  67.000  1.00  0.00             
ATOM   2702  HG2 ARG   173      53.030  68.710  65.250  1.00  0.00             
ATOM   2703  CD  ARG   173      55.100  68.580  65.540  1.00  0.00             
ATOM   2704  HD1 ARG   173      55.300  69.660  65.390  1.00  0.00             
ATOM   2705  HD2 ARG   173      55.050  68.000  64.590  1.00  0.00             
ATOM   2706  NE  ARG   173      56.150  68.170  66.520  1.00  0.00             
ATOM   2707  HE  ARG   173      56.210  68.600  67.420  1.00  0.00             
ATOM   2708  CZ  ARG   173      57.340  67.660  66.110  1.00  0.00             
ATOM   2709  NH1 ARG   173      57.600  67.260  64.830  1.00  0.00             
ATOM   2710 1HH1 ARG   173      56.960  67.210  64.060  1.00  0.00             
ATOM   2711 2HH1 ARG   173      58.450  66.750  64.730  1.00  0.00             
ATOM   2712  NH2 ARG   173      58.220  67.340  67.100  1.00  0.00             
ATOM   2713 1HH2 ARG   173      57.870  67.380  68.050  1.00  0.00             
ATOM   2714 2HH2 ARG   173      59.090  66.900  66.860  1.00  0.00             
ATOM   2715  C   ARG   173      51.790  65.060  66.890  1.00  0.00             
ATOM   2716  O   ARG   173      52.100  64.460  67.910  1.00  0.00             
ATOM   2717  N   ALA   174      51.300  64.300  65.890  1.00  0.00             
ATOM   2718  HN  ALA   174      50.910  64.650  65.040  1.00  0.00             
ATOM   2719  CA  ALA   174      51.340  62.880  65.880  1.00  0.00             
ATOM   2720  HA  ALA   174      52.240  62.600  66.420  1.00  0.00             
ATOM   2721  CB  ALA   174      50.110  62.320  66.630  1.00  0.00             
ATOM   2722  HB1 ALA   174      49.200  62.560  66.030  1.00  0.00             
ATOM   2723  HB2 ALA   174      49.980  62.840  67.610  1.00  0.00             
ATOM   2724  HB3 ALA   174      50.230  61.240  66.820  1.00  0.00             
ATOM   2725  C   ALA   174      51.440  62.510  64.440  1.00  0.00             
ATOM   2726  O   ALA   174      51.180  63.350  63.580  1.00  0.00             
ATOM   2727  N   LYS   175      51.820  61.270  64.110  1.00  0.00             
ATOM   2728  HN  LYS   175      52.040  60.540  64.760  1.00  0.00             
ATOM   2729  CA  LYS   175      51.980  60.980  62.720  1.00  0.00             
ATOM   2730  HA  LYS   175      51.310  61.630  62.160  1.00  0.00             
ATOM   2731  CB  LYS   175      53.430  61.240  62.270  1.00  0.00             
ATOM   2732  HB1 LYS   175      53.650  62.320  62.210  1.00  0.00             
ATOM   2733  HB2 LYS   175      53.660  60.940  61.230  1.00  0.00             
ATOM   2734  CG  LYS   175      54.460  60.510  63.130  1.00  0.00             
ATOM   2735  HG1 LYS   175      54.360  59.410  63.070  1.00  0.00             
ATOM   2736  HG2 LYS   175      54.310  60.890  64.170  1.00  0.00             
ATOM   2737  CD  LYS   175      55.870  60.930  62.740  1.00  0.00             
ATOM   2738  HD1 LYS   175      55.850  62.040  62.810  1.00  0.00             
ATOM   2739  HD2 LYS   175      56.070  60.680  61.670  1.00  0.00             
ATOM   2740  CE  LYS   175      56.930  60.360  63.690  1.00  0.00             
ATOM   2741  HE1 LYS   175      56.860  59.260  63.570  1.00  0.00             
ATOM   2742  HE2 LYS   175      56.760  60.730  64.730  1.00  0.00             
ATOM   2743  NZ  LYS   175      58.320  60.680  63.310  1.00  0.00             
ATOM   2744  HZ1 LYS   175      59.030  60.080  63.780  1.00  0.00             
ATOM   2745  HZ2 LYS   175      58.600  61.630  63.600  1.00  0.00             
ATOM   2746  HZ3 LYS   175      58.380  60.620  62.270  1.00  0.00             
ATOM   2747  C   LYS   175      51.600  59.570  62.460  1.00  0.00             
ATOM   2748  O   LYS   175      51.850  58.710  63.310  1.00  0.00             
ATOM   2749  N   VAL   176      51.000  59.270  61.290  1.00  0.00             
ATOM   2750  HN  VAL   176      51.100  59.870  60.510  1.00  0.00             
ATOM   2751  CA  VAL   176      50.680  57.930  60.900  1.00  0.00             
ATOM   2752  HA  VAL   176      50.760  57.220  61.710  1.00  0.00             
ATOM   2753  CB  VAL   176      49.250  57.870  60.470  1.00  0.00             
ATOM   2754  HB  VAL   176      49.140  58.700  59.720  1.00  0.00             
ATOM   2755  CG1 VAL   176      48.970  56.520  59.790  1.00  0.00             
ATOM   2756 1HG1 VAL   176      49.160  55.670  60.470  1.00  0.00             
ATOM   2757 2HG1 VAL   176      49.540  56.300  58.860  1.00  0.00             
ATOM   2758 3HG1 VAL   176      47.880  56.530  59.580  1.00  0.00             
ATOM   2759  CG2 VAL   176      48.370  58.200  61.680  1.00  0.00             
ATOM   2760 1HG2 VAL   176      47.270  58.060  61.510  1.00  0.00             
ATOM   2761 2HG2 VAL   176      48.550  59.250  62.010  1.00  0.00             
ATOM   2762 3HG2 VAL   176      48.640  57.600  62.570  1.00  0.00             
ATOM   2763  C   VAL   176      51.640  57.650  59.780  1.00  0.00             
ATOM   2764  O   VAL   176      51.600  58.420  58.830  1.00  0.00             
ATOM   2765  N   VAL   177      52.580  56.690  59.860  1.00  0.00             
ATOM   2766  HN  VAL   177      52.590  56.030  60.610  1.00  0.00             
ATOM   2767  CA  VAL   177      53.630  56.530  58.900  1.00  0.00             
ATOM   2768  HA  VAL   177      53.310  56.930  57.940  1.00  0.00             
ATOM   2769  CB  VAL   177      54.870  57.280  59.250  1.00  0.00             
ATOM   2770  HB  VAL   177      55.600  57.110  58.440  1.00  0.00             
ATOM   2771  CG1 VAL   177      54.720  58.810  59.320  1.00  0.00             
ATOM   2772 1HG1 VAL   177      54.290  59.160  58.360  1.00  0.00             
ATOM   2773 2HG1 VAL   177      55.710  59.300  59.450  1.00  0.00             
ATOM   2774 3HG1 VAL   177      53.980  59.220  60.050  1.00  0.00             
ATOM   2775  CG2 VAL   177      55.430  56.750  60.580  1.00  0.00             
ATOM   2776 1HG2 VAL   177      54.750  56.890  61.450  1.00  0.00             
ATOM   2777 2HG2 VAL   177      56.410  57.180  60.880  1.00  0.00             
ATOM   2778 3HG2 VAL   177      55.540  55.650  60.550  1.00  0.00             
ATOM   2779  C   VAL   177      54.000  55.140  58.540  1.00  0.00             
ATOM   2780  O   VAL   177      54.730  55.010  57.560  1.00  0.00             
ATOM   2781  N   ASN   178      53.470  54.100  59.200  1.00  0.00             
ATOM   2782  HN  ASN   178      52.950  54.370  60.010  1.00  0.00             
ATOM   2783  CA  ASN   178      53.890  52.770  58.900  1.00  0.00             
ATOM   2784  HA  ASN   178      54.610  52.700  58.100  1.00  0.00             
ATOM   2785  CB  ASN   178      54.520  52.090  60.110  1.00  0.00             
ATOM   2786  HB1 ASN   178      54.880  51.100  59.760  1.00  0.00             
ATOM   2787  HB2 ASN   178      53.830  51.830  60.940  1.00  0.00             
ATOM   2788  CG  ASN   178      55.680  52.980  60.550  1.00  0.00             
ATOM   2789  OD1 ASN   178      56.540  53.370  59.760  1.00  0.00             
ATOM   2790  ND2 ASN   178      55.830  53.250  61.870  1.00  0.00             
ATOM   2791 1HD2 ASN   178      56.600  53.820  62.140  1.00  0.00             
ATOM   2792 2HD2 ASN   178      55.220  52.770  62.510  1.00  0.00             
ATOM   2793  C   ASN   178      52.720  51.940  58.480  1.00  0.00             
ATOM   2794  O   ASN   178      52.730  50.740  58.230  1.00  0.00             
ATOM   2795  N   SER   179      51.580  52.590  58.180  1.00  0.00             
ATOM   2796  HN  SER   179      51.520  53.580  58.240  1.00  0.00             
ATOM   2797  CA  SER   179      50.430  51.840  57.760  1.00  0.00             
ATOM   2798  HA  SER   179      50.310  51.120  58.560  1.00  0.00             
ATOM   2799  CB  SER   179      49.150  52.680  57.710  1.00  0.00             
ATOM   2800  HB1 SER   179      48.380  52.000  57.300  1.00  0.00             
ATOM   2801  HB2 SER   179      49.330  53.500  56.970  1.00  0.00             
ATOM   2802  OG  SER   179      48.810  53.300  58.950  1.00  0.00             
ATOM   2803  HG1 SER   179      47.900  53.570  58.960  1.00  0.00             
ATOM   2804  C   SER   179      50.620  51.150  56.460  1.00  0.00             
ATOM   2805  O   SER   179      50.150  50.040  56.180  1.00  0.00             
ATOM   2806  N   ASP   180      51.300  51.730  55.450  1.00  0.00             
ATOM   2807  HN  ASP   180      51.600  52.680  55.540  1.00  0.00             
ATOM   2808  CA  ASP   180      51.430  51.180  54.140  1.00  0.00             
ATOM   2809  HA  ASP   180      50.430  50.880  53.870  1.00  0.00             
ATOM   2810  CB  ASP   180      52.070  52.260  53.270  1.00  0.00             
ATOM   2811  HB1 ASP   180      52.530  51.860  52.350  1.00  0.00             
ATOM   2812  HB2 ASP   180      52.900  52.730  53.860  1.00  0.00             
ATOM   2813  CG  ASP   180      51.030  53.290  52.850  1.00  0.00             
ATOM   2814  OD1 ASP   180      50.400  53.230  51.770  1.00  0.00             
ATOM   2815  OD2 ASP   180      50.940  54.280  53.620  1.00  0.00             
ATOM   2816  C   ASP   180      52.300  49.960  54.210  1.00  0.00             
ATOM   2817  O   ASP   180      51.990  48.950  53.580  1.00  0.00             
ATOM   2818  N   PHE   181      53.340  50.050  55.050  1.00  0.00             
ATOM   2819  HN  PHE   181      53.390  50.930  55.510  1.00  0.00             
ATOM   2820  CA  PHE   181      54.290  49.010  55.330  1.00  0.00             
ATOM   2821  HA  PHE   181      54.770  48.620  54.450  1.00  0.00             
ATOM   2822  CB  PHE   181      55.440  49.660  56.110  1.00  0.00             
ATOM   2823  HB1 PHE   181      55.040  50.270  56.950  1.00  0.00             
ATOM   2824  HB2 PHE   181      55.880  50.450  55.460  1.00  0.00             
ATOM   2825  CG  PHE   181      56.570  48.780  56.530  1.00  0.00             
ATOM   2826  CD1 PHE   181      56.410  48.050  57.680  1.00  0.00             
ATOM   2827  HD1 PHE   181      55.500  48.230  58.250  1.00  0.00             
ATOM   2828  CE1 PHE   181      57.500  47.440  58.270  1.00  0.00             
ATOM   2829  HE1 PHE   181      57.350  46.880  59.180  1.00  0.00             
ATOM   2830  CZ  PHE   181      58.680  47.420  57.570  1.00  0.00             
ATOM   2831  HZ  PHE   181      59.450  46.770  57.950  1.00  0.00             
ATOM   2832  CD2 PHE   181      57.690  48.560  55.770  1.00  0.00             
ATOM   2833  HD2 PHE   181      57.710  49.120  54.850  1.00  0.00             
ATOM   2834  CE2 PHE   181      58.760  47.840  56.260  1.00  0.00             
ATOM   2835  HE2 PHE   181      59.640  47.620  55.670  1.00  0.00             
ATOM   2836  C   PHE   181      53.740  47.780  55.960  1.00  0.00             
ATOM   2837  O   PHE   181      53.930  46.690  55.420  1.00  0.00             
ATOM   2838  N   LEU   182      53.000  48.020  57.070  1.00  0.00             
ATOM   2839  HN  LEU   182      52.690  48.960  57.220  1.00  0.00             
ATOM   2840  CA  LEU   182      52.450  47.060  57.970  1.00  0.00             
ATOM   2841  HA  LEU   182      53.230  46.350  58.210  1.00  0.00             
ATOM   2842  CB  LEU   182      51.880  47.680  59.260  1.00  0.00             
ATOM   2843  HB1 LEU   182      51.390  46.900  59.890  1.00  0.00             
ATOM   2844  HB2 LEU   182      51.150  48.500  59.160  1.00  0.00             
ATOM   2845  CG  LEU   182      53.030  48.200  60.140  1.00  0.00             
ATOM   2846  HG  LEU   182      53.860  48.670  59.550  1.00  0.00             
ATOM   2847  CD1 LEU   182      52.480  49.210  61.170  1.00  0.00             
ATOM   2848 1HD1 LEU   182      51.790  48.660  61.850  1.00  0.00             
ATOM   2849 2HD1 LEU   182      51.760  49.920  60.720  1.00  0.00             
ATOM   2850 3HD1 LEU   182      53.340  49.750  61.600  1.00  0.00             
ATOM   2851  CD2 LEU   182      53.690  47.110  60.990  1.00  0.00             
ATOM   2852 1HD2 LEU   182      54.370  47.530  61.760  1.00  0.00             
ATOM   2853 2HD2 LEU   182      54.280  46.490  60.280  1.00  0.00             
ATOM   2854 3HD2 LEU   182      52.930  46.600  61.620  1.00  0.00             
ATOM   2855  C   LEU   182      51.330  46.410  57.240  1.00  0.00             
ATOM   2856  O   LEU   182      51.170  45.200  57.430  1.00  0.00             
ATOM   2857  N   GLN   183      50.640  47.090  56.300  1.00  0.00             
ATOM   2858  HN  GLN   183      50.660  48.090  56.210  1.00  0.00             
ATOM   2859  CA  GLN   183      49.710  46.440  55.440  1.00  0.00             
ATOM   2860  HA  GLN   183      48.950  46.090  56.110  1.00  0.00             
ATOM   2861  CB  GLN   183      49.120  47.400  54.390  1.00  0.00             
ATOM   2862  HB1 GLN   183      49.930  47.680  53.690  1.00  0.00             
ATOM   2863  HB2 GLN   183      49.020  48.380  54.880  1.00  0.00             
ATOM   2864  CG  GLN   183      47.830  46.960  53.680  1.00  0.00             
ATOM   2865  HG1 GLN   183      47.100  46.480  54.380  1.00  0.00             
ATOM   2866  HG2 GLN   183      47.990  46.220  52.870  1.00  0.00             
ATOM   2867  CD  GLN   183      47.140  48.170  53.080  1.00  0.00             
ATOM   2868  OE1 GLN   183      47.790  49.150  52.710  1.00  0.00             
ATOM   2869  NE2 GLN   183      45.800  48.070  52.900  1.00  0.00             
ATOM   2870 1HE2 GLN   183      45.380  48.920  52.550  1.00  0.00             
ATOM   2871 2HE2 GLN   183      45.250  47.250  53.080  1.00  0.00             
ATOM   2872  C   GLN   183      50.280  45.280  54.690  1.00  0.00             
ATOM   2873  O   GLN   183      49.710  44.190  54.530  1.00  0.00             
ATOM   2874  N   THR   184      51.430  45.500  54.030  1.00  0.00             
ATOM   2875  HN  THR   184      51.960  46.300  54.300  1.00  0.00             
ATOM   2876  CA  THR   184      52.160  44.700  53.100  1.00  0.00             
ATOM   2877  HA  THR   184      51.390  44.180  52.530  1.00  0.00             
ATOM   2878  CB  THR   184      53.060  45.370  52.100  1.00  0.00             
ATOM   2879  HB  THR   184      54.030  45.640  52.580  1.00  0.00             
ATOM   2880  OG1 THR   184      52.480  46.570  51.600  1.00  0.00             
ATOM   2881  HG1 THR   184      53.010  47.270  51.990  1.00  0.00             
ATOM   2882  CG2 THR   184      53.370  44.510  50.870  1.00  0.00             
ATOM   2883 1HG2 THR   184      52.440  44.420  50.260  1.00  0.00             
ATOM   2884 2HG2 THR   184      53.690  43.450  50.990  1.00  0.00             
ATOM   2885 3HG2 THR   184      54.150  44.930  50.200  1.00  0.00             
ATOM   2886  C   THR   184      52.920  43.590  53.730  1.00  0.00             
ATOM   2887  O   THR   184      52.800  42.430  53.330  1.00  0.00             
ATOM   2888  N   ILE   185      53.660  43.920  54.810  1.00  0.00             
ATOM   2889  HN  ILE   185      53.630  44.870  55.080  1.00  0.00             
ATOM   2890  CA  ILE   185      54.470  42.980  55.520  1.00  0.00             
ATOM   2891  HA  ILE   185      55.050  42.480  54.750  1.00  0.00             
ATOM   2892  CB  ILE   185      55.580  43.620  56.310  1.00  0.00             
ATOM   2893  HB  ILE   185      55.870  44.490  55.690  1.00  0.00             
ATOM   2894  CG2 ILE   185      55.020  44.170  57.630  1.00  0.00             
ATOM   2895 1HG2 ILE   185      54.070  44.740  57.570  1.00  0.00             
ATOM   2896 2HG2 ILE   185      55.880  44.690  58.110  1.00  0.00             
ATOM   2897 3HG2 ILE   185      54.800  43.360  58.360  1.00  0.00             
ATOM   2898  CG1 ILE   185      56.910  42.880  56.450  1.00  0.00             
ATOM   2899 1HG1 ILE   185      57.210  42.260  55.570  1.00  0.00             
ATOM   2900 2HG1 ILE   185      56.800  42.110  57.260  1.00  0.00             
ATOM   2901  CD  ILE   185      58.030  43.810  56.900  1.00  0.00             
ATOM   2902  HD1 ILE   185      57.970  44.820  56.440  1.00  0.00             
ATOM   2903  HD2 ILE   185      58.970  43.450  56.430  1.00  0.00             
ATOM   2904  HD3 ILE   185      58.270  43.820  57.990  1.00  0.00             
ATOM   2905  C   ILE   185      53.720  41.960  56.300  1.00  0.00             
ATOM   2906  O   ILE   185      54.250  40.880  56.540  1.00  0.00             
ATOM   2907  N   ASP   186      52.510  42.240  56.790  1.00  0.00             
ATOM   2908  HN  ASP   186      52.020  43.050  56.460  1.00  0.00             
ATOM   2909  CA  ASP   186      51.640  41.290  57.420  1.00  0.00             
ATOM   2910  HA  ASP   186      52.110  40.830  58.290  1.00  0.00             
ATOM   2911  CB  ASP   186      50.550  42.170  58.060  1.00  0.00             
ATOM   2912  HB1 ASP   186      50.070  42.900  57.370  1.00  0.00             
ATOM   2913  HB2 ASP   186      51.050  42.800  58.830  1.00  0.00             
ATOM   2914  CG  ASP   186      49.440  41.340  58.680  1.00  0.00             
ATOM   2915  OD1 ASP   186      48.490  41.010  57.930  1.00  0.00             
ATOM   2916  OD2 ASP   186      49.490  41.190  59.940  1.00  0.00             
ATOM   2917  C   ASP   186      51.050  40.300  56.480  1.00  0.00             
ATOM   2918  O   ASP   186      50.920  39.110  56.760  1.00  0.00             
ATOM   2919  N   ASP   187      50.690  40.710  55.260  1.00  0.00             
ATOM   2920  HN  ASP   187      50.990  41.640  55.040  1.00  0.00             
ATOM   2921  CA  ASP   187      50.210  39.890  54.190  1.00  0.00             
ATOM   2922  HA  ASP   187      49.530  39.250  54.720  1.00  0.00             
ATOM   2923  CB  ASP   187      49.620  40.890  53.170  1.00  0.00             
ATOM   2924  HB1 ASP   187      50.360  41.510  52.620  1.00  0.00             
ATOM   2925  HB2 ASP   187      48.970  41.600  53.730  1.00  0.00             
ATOM   2926  CG  ASP   187      48.680  40.320  52.110  1.00  0.00             
ATOM   2927  OD1 ASP   187      48.340  39.100  52.170  1.00  0.00             
ATOM   2928  OD2 ASP   187      48.310  41.100  51.210  1.00  0.00             
ATOM   2929  C   ASP   187      51.260  39.090  53.510  1.00  0.00             
ATOM   2930  O   ASP   187      51.060  37.910  53.260  1.00  0.00             
ATOM   2931  N   ASP   188      52.400  39.690  53.140  1.00  0.00             
ATOM   2932  HN  ASP   188      52.550  40.670  53.260  1.00  0.00             
ATOM   2933  CA  ASP   188      53.430  38.970  52.450  1.00  0.00             
ATOM   2934  HA  ASP   188      53.070  37.980  52.220  1.00  0.00             
ATOM   2935  CB  ASP   188      53.700  39.700  51.130  1.00  0.00             
ATOM   2936  HB1 ASP   188      54.300  40.610  51.360  1.00  0.00             
ATOM   2937  HB2 ASP   188      52.700  40.020  50.760  1.00  0.00             
ATOM   2938  CG  ASP   188      54.250  38.800  50.030  1.00  0.00             
ATOM   2939  OD1 ASP   188      53.670  38.790  48.910  1.00  0.00             
ATOM   2940  OD2 ASP   188      55.300  38.160  50.310  1.00  0.00             
ATOM   2941  C   ASP   188      54.670  38.740  53.230  1.00  0.00             
ATOM   2942  O   ASP   188      55.310  39.670  53.720  1.00  0.00             
ATOM   2943  N   GLY   189      55.030  37.440  53.380  1.00  0.00             
ATOM   2944  HN  GLY   189      54.390  36.730  53.100  1.00  0.00             
ATOM   2945  CA  GLY   189      56.100  36.890  54.140  1.00  0.00             
ATOM   2946  HA1 GLY   189      55.940  35.830  54.270  1.00  0.00             
ATOM   2947  HA2 GLY   189      56.130  37.330  55.120  1.00  0.00             
ATOM   2948  C   GLY   189      57.420  36.960  53.450  1.00  0.00             
ATOM   2949  O   GLY   189      58.460  36.710  54.060  1.00  0.00             
ATOM   2950  N   HSD   190      57.450  37.350  52.160  1.00  0.00             
ATOM   2951  HN  HSD   190      56.570  37.430  51.700  1.00  0.00             
ATOM   2952  CA  HSD   190      58.650  37.370  51.390  1.00  0.00             
ATOM   2953  HA  HSD   190      59.480  37.070  52.020  1.00  0.00             
ATOM   2954  CB  HSD   190      58.550  36.430  50.170  1.00  0.00             
ATOM   2955  HB1 HSD   190      57.840  36.840  49.410  1.00  0.00             
ATOM   2956  HB2 HSD   190      58.110  35.470  50.490  1.00  0.00             
ATOM   2957  ND1 HSD   190      60.760  35.400  50.110  1.00  0.00             
ATOM   2958  HD1 HSD   190      60.670  34.870  50.950  1.00  0.00             
ATOM   2959  CG  HSD   190      59.840  36.180  49.450  1.00  0.00             
ATOM   2960  CE1 HSD   190      61.840  35.300  49.270  1.00  0.00             
ATOM   2961  HE1 HSD   190      62.710  34.840  49.710  1.00  0.00             
ATOM   2962  NE2 HSD   190      61.640  35.920  48.120  1.00  0.00             
ATOM   2963  CD2 HSD   190      60.400  36.510  48.260  1.00  0.00             
ATOM   2964  HD2 HSD   190      60.030  37.130  47.450  1.00  0.00             
ATOM   2965  C   HSD   190      59.030  38.760  51.030  1.00  0.00             
ATOM   2966  O   HSD   190      60.110  39.050  50.540  1.00  0.00             
ATOM   2967  N   TRP   191      58.140  39.730  51.310  1.00  0.00             
ATOM   2968  HN  TRP   191      57.280  39.450  51.720  1.00  0.00             
ATOM   2969  CA  TRP   191      58.250  41.140  51.040  1.00  0.00             
ATOM   2970  HA  TRP   191      58.260  41.210  49.960  1.00  0.00             
ATOM   2971  CB  TRP   191      57.010  41.950  51.470  1.00  0.00             
ATOM   2972  HB1 TRP   191      56.910  41.920  52.570  1.00  0.00             
ATOM   2973  HB2 TRP   191      56.060  41.450  51.200  1.00  0.00             
ATOM   2974  CG  TRP   191      56.850  43.350  50.950  1.00  0.00             
ATOM   2975  CD1 TRP   191      56.540  43.790  49.690  1.00  0.00             
ATOM   2976  HD1 TRP   191      56.500  43.250  48.750  1.00  0.00             
ATOM   2977  NE1 TRP   191      56.510  45.150  49.720  1.00  0.00             
ATOM   2978  HE1 TRP   191      56.310  45.730  48.960  1.00  0.00             
ATOM   2979  CE2 TRP   191      56.760  45.610  51.000  1.00  0.00             
ATOM   2980  CD2 TRP   191      56.990  44.500  51.800  1.00  0.00             
ATOM   2981  CE3 TRP   191      57.160  44.650  53.150  1.00  0.00             
ATOM   2982  HE3 TRP   191      57.430  43.820  53.780  1.00  0.00             
ATOM   2983  CZ3 TRP   191      57.060  45.940  53.650  1.00  0.00             
ATOM   2984  HZ3 TRP   191      57.040  46.120  54.710  1.00  0.00             
ATOM   2985  CZ2 TRP   191      56.730  46.900  51.490  1.00  0.00             
ATOM   2986  HZ2 TRP   191      56.610  47.820  50.940  1.00  0.00             
ATOM   2987  CH2 TRP   191      56.790  47.020  52.860  1.00  0.00             
ATOM   2988  HH2 TRP   191      56.850  48.010  53.300  1.00  0.00             
ATOM   2989  C   TRP   191      59.490  41.830  51.480  1.00  0.00             
ATOM   2990  O   TRP   191      60.210  42.570  50.830  1.00  0.00             
ATOM   2991  N   GLN   192      59.970  41.450  52.680  1.00  0.00             
ATOM   2992  HN  GLN   192      59.370  40.870  53.200  1.00  0.00             
ATOM   2993  CA  GLN   192      61.160  41.970  53.280  1.00  0.00             
ATOM   2994  HA  GLN   192      61.100  43.040  53.100  1.00  0.00             
ATOM   2995  CB  GLN   192      61.340  41.560  54.750  1.00  0.00             
ATOM   2996  HB1 GLN   192      60.660  42.180  55.370  1.00  0.00             
ATOM   2997  HB2 GLN   192      62.350  41.740  55.150  1.00  0.00             
ATOM   2998  CG  GLN   192      61.110  40.050  54.920  1.00  0.00             
ATOM   2999  HG1 GLN   192      61.860  39.400  54.430  1.00  0.00             
ATOM   3000  HG2 GLN   192      60.100  39.690  54.610  1.00  0.00             
ATOM   3001  CD  GLN   192      61.280  39.660  56.400  1.00  0.00             
ATOM   3002  OE1 GLN   192      62.420  39.670  56.870  1.00  0.00             
ATOM   3003  NE2 GLN   192      60.130  39.280  57.020  1.00  0.00             
ATOM   3004 1HE2 GLN   192      60.250  38.950  57.960  1.00  0.00             
ATOM   3005 2HE2 GLN   192      59.260  39.480  56.570  1.00  0.00             
ATOM   3006  C   GLN   192      62.480  41.590  52.660  1.00  0.00             
ATOM   3007  O   GLN   192      63.540  42.050  53.070  1.00  0.00             
ATOM   3008  N   LYS   193      62.520  40.730  51.640  1.00  0.00             
ATOM   3009  HN  LYS   193      61.670  40.220  51.490  1.00  0.00             
ATOM   3010  CA  LYS   193      63.650  40.390  50.830  1.00  0.00             
ATOM   3011  HA  LYS   193      64.580  40.750  51.240  1.00  0.00             
ATOM   3012  CB  LYS   193      63.670  38.870  50.590  1.00  0.00             
ATOM   3013  HB1 LYS   193      64.570  38.560  50.040  1.00  0.00             
ATOM   3014  HB2 LYS   193      62.830  38.450  49.990  1.00  0.00             
ATOM   3015  CG  LYS   193      63.800  38.100  51.900  1.00  0.00             
ATOM   3016  HG1 LYS   193      63.730  36.990  51.780  1.00  0.00             
ATOM   3017  HG2 LYS   193      62.960  38.390  52.560  1.00  0.00             
ATOM   3018  CD  LYS   193      65.090  38.300  52.690  1.00  0.00             
ATOM   3019  HD1 LYS   193      65.090  37.790  53.680  1.00  0.00             
ATOM   3020  HD2 LYS   193      65.180  39.390  52.880  1.00  0.00             
ATOM   3021  CE  LYS   193      66.400  37.970  51.960  1.00  0.00             
ATOM   3022  HE1 LYS   193      66.550  38.500  51.000  1.00  0.00             
ATOM   3023  HE2 LYS   193      66.340  36.890  51.730  1.00  0.00             
ATOM   3024  NZ  LYS   193      67.520  38.330  52.850  1.00  0.00             
ATOM   3025  HZ1 LYS   193      67.570  39.350  53.030  1.00  0.00             
ATOM   3026  HZ2 LYS   193      68.400  38.120  52.330  1.00  0.00             
ATOM   3027  HZ3 LYS   193      67.540  37.820  53.760  1.00  0.00             
ATOM   3028  C   LYS   193      63.540  40.990  49.460  1.00  0.00             
ATOM   3029  O   LYS   193      64.470  40.870  48.650  1.00  0.00             
ATOM   3030  N   ARG   194      62.430  41.690  49.180  1.00  0.00             
ATOM   3031  HN  ARG   194      61.760  41.780  49.920  1.00  0.00             
ATOM   3032  CA  ARG   194      62.310  42.540  48.040  1.00  0.00             
ATOM   3033  HA  ARG   194      62.800  42.100  47.170  1.00  0.00             
ATOM   3034  CB  ARG   194      60.810  42.550  47.690  1.00  0.00             
ATOM   3035  HB1 ARG   194      60.610  43.250  46.860  1.00  0.00             
ATOM   3036  HB2 ARG   194      60.270  42.910  48.600  1.00  0.00             
ATOM   3037  CG  ARG   194      60.250  41.180  47.280  1.00  0.00             
ATOM   3038  HG1 ARG   194      60.120  40.440  48.100  1.00  0.00             
ATOM   3039  HG2 ARG   194      60.850  40.700  46.480  1.00  0.00             
ATOM   3040  CD  ARG   194      58.770  41.250  46.900  1.00  0.00             
ATOM   3041  HD1 ARG   194      58.740  41.700  45.880  1.00  0.00             
ATOM   3042  HD2 ARG   194      58.150  41.890  47.560  1.00  0.00             
ATOM   3043  NE  ARG   194      58.110  39.920  46.820  1.00  0.00             
ATOM   3044  HE  ARG   194      58.570  39.270  46.200  1.00  0.00             
ATOM   3045  CZ  ARG   194      56.990  39.600  47.520  1.00  0.00             
ATOM   3046  NH1 ARG   194      56.060  40.550  47.830  1.00  0.00             
ATOM   3047 1HH1 ARG   194      56.030  41.400  47.300  1.00  0.00             
ATOM   3048 2HH1 ARG   194      55.220  40.110  48.170  1.00  0.00             
ATOM   3049  NH2 ARG   194      56.680  38.300  47.800  1.00  0.00             
ATOM   3050 1HH2 ARG   194      57.320  37.560  47.590  1.00  0.00             
ATOM   3051 2HH2 ARG   194      55.960  38.100  48.460  1.00  0.00             
ATOM   3052  C   ARG   194      62.660  43.960  48.280  1.00  0.00             
ATOM   3053  O   ARG   194      63.440  44.610  47.590  1.00  0.00             
ATOM   3054  N   VAL   195      62.050  44.580  49.310  1.00  0.00             
ATOM   3055  HN  VAL   195      61.230  44.270  49.780  1.00  0.00             
ATOM   3056  CA  VAL   195      62.290  45.950  49.650  1.00  0.00             
ATOM   3057  HA  VAL   195      62.630  46.520  48.790  1.00  0.00             
ATOM   3058  CB  VAL   195      61.140  46.630  50.320  1.00  0.00             
ATOM   3059  HB  VAL   195      61.440  47.680  50.550  1.00  0.00             
ATOM   3060  CG1 VAL   195      60.030  46.670  49.260  1.00  0.00             
ATOM   3061 1HG1 VAL   195      60.400  47.100  48.300  1.00  0.00             
ATOM   3062 2HG1 VAL   195      59.170  47.220  49.680  1.00  0.00             
ATOM   3063 3HG1 VAL   195      59.640  45.650  49.040  1.00  0.00             
ATOM   3064  CG2 VAL   195      60.630  45.820  51.520  1.00  0.00             
ATOM   3065 1HG2 VAL   195      59.940  46.390  52.180  1.00  0.00             
ATOM   3066 2HG2 VAL   195      61.460  45.370  52.100  1.00  0.00             
ATOM   3067 3HG2 VAL   195      60.050  44.980  51.090  1.00  0.00             
ATOM   3068  C   VAL   195      63.530  46.080  50.470  1.00  0.00             
ATOM   3069  O   VAL   195      63.940  45.030  50.960  1.00  0.00             
ATOM   3070  N   LEU   196      64.080  47.290  50.680  1.00  0.00             
ATOM   3071  HN  LEU   196      63.750  48.150  50.290  1.00  0.00             
ATOM   3072  CA  LEU   196      65.300  47.470  51.380  1.00  0.00             
ATOM   3073  HA  LEU   196      65.330  46.770  52.200  1.00  0.00             
ATOM   3074  CB  LEU   196      66.490  47.310  50.420  1.00  0.00             
ATOM   3075  HB1 LEU   196      66.400  48.090  49.640  1.00  0.00             
ATOM   3076  HB2 LEU   196      66.420  46.350  49.870  1.00  0.00             
ATOM   3077  CG  LEU   196      67.930  47.270  50.980  1.00  0.00             
ATOM   3078  HG  LEU   196      68.110  48.150  51.640  1.00  0.00             
ATOM   3079  CD1 LEU   196      68.200  46.000  51.810  1.00  0.00             
ATOM   3080 1HD1 LEU   196      67.920  45.180  51.110  1.00  0.00             
ATOM   3081 2HD1 LEU   196      67.490  45.920  52.660  1.00  0.00             
ATOM   3082 3HD1 LEU   196      69.260  45.920  52.080  1.00  0.00             
ATOM   3083  CD2 LEU   196      69.010  47.320  49.900  1.00  0.00             
ATOM   3084 1HD2 LEU   196      69.950  47.170  50.470  1.00  0.00             
ATOM   3085 2HD2 LEU   196      69.140  48.270  49.340  1.00  0.00             
ATOM   3086 3HD2 LEU   196      68.890  46.490  49.150  1.00  0.00             
ATOM   3087  C   LEU   196      65.270  48.840  51.980  1.00  0.00             
ATOM   3088  O   LEU   196      64.450  49.640  51.530  1.00  0.00             
ATOM   3089  N   GLU   197      66.170  49.180  52.920  1.00  0.00             
ATOM   3090  HN  GLU   197      66.850  48.530  53.240  1.00  0.00             
ATOM   3091  CA  GLU   197      66.150  50.390  53.680  1.00  0.00             
ATOM   3092  HA  GLU   197      65.150  50.770  53.740  1.00  0.00             
ATOM   3093  CB  GLU   197      66.720  50.020  55.060  1.00  0.00             
ATOM   3094  HB1 GLU   197      67.060  50.880  55.680  1.00  0.00             
ATOM   3095  HB2 GLU   197      67.620  49.390  54.880  1.00  0.00             
ATOM   3096  CG  GLU   197      65.790  49.150  55.920  1.00  0.00             
ATOM   3097  HG1 GLU   197      65.650  48.190  55.390  1.00  0.00             
ATOM   3098  HG2 GLU   197      64.860  49.730  56.040  1.00  0.00             
ATOM   3099  CD  GLU   197      66.380  48.830  57.290  1.00  0.00             
ATOM   3100  OE1 GLU   197      65.680  48.930  58.330  1.00  0.00             
ATOM   3101  OE2 GLU   197      67.550  48.390  57.260  1.00  0.00             
ATOM   3102  C   GLU   197      67.040  51.410  53.040  1.00  0.00             
ATOM   3103  O   GLU   197      67.140  52.540  53.520  1.00  0.00             
ATOM   3104  N   LYS   198      67.740  51.020  51.960  1.00  0.00             
ATOM   3105  HN  LYS   198      67.560  50.150  51.520  1.00  0.00             
ATOM   3106  CA  LYS   198      68.960  51.650  51.580  1.00  0.00             
ATOM   3107  HA  LYS   198      69.700  51.630  52.360  1.00  0.00             
ATOM   3108  CB  LYS   198      69.550  50.890  50.380  1.00  0.00             
ATOM   3109  HB1 LYS   198      68.860  50.820  49.510  1.00  0.00             
ATOM   3110  HB2 LYS   198      69.740  49.830  50.650  1.00  0.00             
ATOM   3111  CG  LYS   198      70.900  51.400  49.880  1.00  0.00             
ATOM   3112  HG1 LYS   198      71.420  51.770  50.800  1.00  0.00             
ATOM   3113  HG2 LYS   198      70.800  52.320  49.270  1.00  0.00             
ATOM   3114  CD  LYS   198      71.790  50.400  49.130  1.00  0.00             
ATOM   3115  HD1 LYS   198      71.420  50.270  48.090  1.00  0.00             
ATOM   3116  HD2 LYS   198      71.590  49.430  49.620  1.00  0.00             
ATOM   3117  CE  LYS   198      73.270  50.810  49.010  1.00  0.00             
ATOM   3118  HE1 LYS   198      73.260  51.910  48.870  1.00  0.00             
ATOM   3119  HE2 LYS   198      73.870  50.220  48.280  1.00  0.00             
ATOM   3120  NZ  LYS   198      73.900  50.760  50.350  1.00  0.00             
ATOM   3121  HZ1 LYS   198      73.680  49.900  50.890  1.00  0.00             
ATOM   3122  HZ2 LYS   198      73.560  51.580  50.880  1.00  0.00             
ATOM   3123  HZ3 LYS   198      74.940  50.860  50.350  1.00  0.00             
ATOM   3124  C   LYS   198      68.860  53.090  51.170  1.00  0.00             
ATOM   3125  O   LYS   198      69.590  53.970  51.600  1.00  0.00             
ATOM   3126  N   ASN   199      67.800  53.440  50.430  1.00  0.00             
ATOM   3127  HN  ASN   199      67.080  52.770  50.260  1.00  0.00             
ATOM   3128  CA  ASN   199      67.590  54.780  49.960  1.00  0.00             
ATOM   3129  HA  ASN   199      68.510  55.140  49.520  1.00  0.00             
ATOM   3130  CB  ASN   199      66.480  54.790  48.900  1.00  0.00             
ATOM   3131  HB1 ASN   199      66.130  55.830  48.750  1.00  0.00             
ATOM   3132  HB2 ASN   199      65.590  54.270  49.310  1.00  0.00             
ATOM   3133  CG  ASN   199      66.940  54.090  47.630  1.00  0.00             
ATOM   3134  OD1 ASN   199      67.840  54.440  46.860  1.00  0.00             
ATOM   3135  ND2 ASN   199      66.330  52.900  47.410  1.00  0.00             
ATOM   3136 1HD2 ASN   199      66.620  52.400  46.590  1.00  0.00             
ATOM   3137 2HD2 ASN   199      65.670  52.530  48.060  1.00  0.00             
ATOM   3138  C   ASN   199      67.160  55.670  51.070  1.00  0.00             
ATOM   3139  O   ASN   199      67.410  56.870  51.000  1.00  0.00             
ATOM   3140  N   GLN   200      66.540  55.120  52.130  1.00  0.00             
ATOM   3141  HN  GLN   200      66.590  54.150  52.360  1.00  0.00             
ATOM   3142  CA  GLN   200      66.280  55.880  53.300  1.00  0.00             
ATOM   3143  HA  GLN   200      65.800  56.780  52.960  1.00  0.00             
ATOM   3144  CB  GLN   200      65.330  55.100  54.230  1.00  0.00             
ATOM   3145  HB1 GLN   200      65.770  54.100  54.380  1.00  0.00             
ATOM   3146  HB2 GLN   200      64.400  54.910  53.650  1.00  0.00             
ATOM   3147  CG  GLN   200      64.970  55.750  55.570  1.00  0.00             
ATOM   3148  HG1 GLN   200      65.910  56.050  56.080  1.00  0.00             
ATOM   3149  HG2 GLN   200      64.430  55.050  56.240  1.00  0.00             
ATOM   3150  CD  GLN   200      64.190  57.050  55.430  1.00  0.00             
ATOM   3151  OE1 GLN   200      64.660  58.050  54.890  1.00  0.00             
ATOM   3152  NE2 GLN   200      63.000  57.010  56.070  1.00  0.00             
ATOM   3153 1HE2 GLN   200      62.320  57.730  55.930  1.00  0.00             
ATOM   3154 2HE2 GLN   200      62.640  56.170  56.470  1.00  0.00             
ATOM   3155  C   GLN   200      67.500  56.350  54.020  1.00  0.00             
ATOM   3156  O   GLN   200      67.670  57.470  54.500  1.00  0.00             
ATOM   3157  N   LEU   201      68.570  55.530  54.010  1.00  0.00             
ATOM   3158  HN  LEU   201      68.510  54.620  53.620  1.00  0.00             
ATOM   3159  CA  LEU   201      69.680  55.760  54.890  1.00  0.00             
ATOM   3160  HA  LEU   201      69.420  56.520  55.610  1.00  0.00             
ATOM   3161  CB  LEU   201      70.060  54.450  55.610  1.00  0.00             
ATOM   3162  HB1 LEU   201      71.000  54.560  56.190  1.00  0.00             
ATOM   3163  HB2 LEU   201      70.230  53.600  54.920  1.00  0.00             
ATOM   3164  CG  LEU   201      69.070  53.820  56.600  1.00  0.00             
ATOM   3165  HG  LEU   201      68.110  53.790  56.050  1.00  0.00             
ATOM   3166  CD1 LEU   201      69.490  52.410  57.020  1.00  0.00             
ATOM   3167 1HD1 LEU   201      70.390  52.470  57.690  1.00  0.00             
ATOM   3168 2HD1 LEU   201      69.810  51.790  56.140  1.00  0.00             
ATOM   3169 3HD1 LEU   201      68.670  51.900  57.560  1.00  0.00             
ATOM   3170  CD2 LEU   201      68.830  54.830  57.740  1.00  0.00             
ATOM   3171 1HD2 LEU   201      68.370  55.750  57.320  1.00  0.00             
ATOM   3172 2HD2 LEU   201      69.860  55.090  58.090  1.00  0.00             
ATOM   3173 3HD2 LEU   201      68.230  54.420  58.580  1.00  0.00             
ATOM   3174  C   LEU   201      70.840  56.330  54.140  1.00  0.00             
ATOM   3175  O   LEU   201      71.860  56.750  54.670  1.00  0.00             
ATOM   3176  N   LYS   202      70.760  56.350  52.800  1.00  0.00             
ATOM   3177  HN  LYS   202      70.090  55.760  52.380  1.00  0.00             
ATOM   3178  CA  LYS   202      71.670  57.020  51.920  1.00  0.00             
ATOM   3179  HA  LYS   202      72.680  56.730  52.190  1.00  0.00             
ATOM   3180  CB  LYS   202      71.390  56.670  50.450  1.00  0.00             
ATOM   3181  HB1 LYS   202      70.350  56.880  50.110  1.00  0.00             
ATOM   3182  HB2 LYS   202      71.460  55.560  50.460  1.00  0.00             
ATOM   3183  CG  LYS   202      72.390  57.210  49.430  1.00  0.00             
ATOM   3184  HG1 LYS   202      73.490  57.060  49.520  1.00  0.00             
ATOM   3185  HG2 LYS   202      72.240  58.310  49.410  1.00  0.00             
ATOM   3186  CD  LYS   202      71.970  56.660  48.060  1.00  0.00             
ATOM   3187  HD1 LYS   202      70.970  57.070  47.810  1.00  0.00             
ATOM   3188  HD2 LYS   202      71.870  55.580  48.310  1.00  0.00             
ATOM   3189  CE  LYS   202      72.970  56.920  46.930  1.00  0.00             
ATOM   3190  HE1 LYS   202      73.350  57.950  46.960  1.00  0.00             
ATOM   3191  HE2 LYS   202      72.530  56.700  45.940  1.00  0.00             
ATOM   3192  NZ  LYS   202      74.090  55.960  47.100  1.00  0.00             
ATOM   3193  HZ1 LYS   202      74.790  55.930  46.340  1.00  0.00             
ATOM   3194  HZ2 LYS   202      73.720  54.980  47.120  1.00  0.00             
ATOM   3195  HZ3 LYS   202      74.640  56.080  47.970  1.00  0.00             
ATOM   3196  C   LYS   202      71.820  58.490  52.110  1.00  0.00             
ATOM   3197  O   LYS   202      72.930  59.000  52.240  1.00  0.00             
ATOM   3198  N   TYR   203      70.680  59.210  52.120  1.00  0.00             
ATOM   3199  HN  TYR   203      69.760  58.860  51.980  1.00  0.00             
ATOM   3200  CA  TYR   203      70.700  60.620  52.390  1.00  0.00             
ATOM   3201  HA  TYR   203      71.680  61.080  52.430  1.00  0.00             
ATOM   3202  CB  TYR   203      69.800  61.380  51.410  1.00  0.00             
ATOM   3203  HB1 TYR   203      69.900  62.440  51.720  1.00  0.00             
ATOM   3204  HB2 TYR   203      68.700  61.180  51.460  1.00  0.00             
ATOM   3205  CG  TYR   203      70.230  61.110  50.010  1.00  0.00             
ATOM   3206  CD1 TYR   203      69.490  60.500  49.040  1.00  0.00             
ATOM   3207  HD1 TYR   203      68.480  60.200  49.290  1.00  0.00             
ATOM   3208  CE1 TYR   203      69.990  60.330  47.760  1.00  0.00             
ATOM   3209  HE1 TYR   203      69.370  59.800  47.060  1.00  0.00             
ATOM   3210  CZ  TYR   203      71.270  60.730  47.470  1.00  0.00             
ATOM   3211  OH  TYR   203      71.890  60.460  46.220  1.00  0.00             
ATOM   3212  HH  TYR   203      72.710  60.950  46.150  1.00  0.00             
ATOM   3213  CD2 TYR   203      71.440  61.650  49.640  1.00  0.00             
ATOM   3214  HD2 TYR   203      72.050  62.170  50.350  1.00  0.00             
ATOM   3215  CE2 TYR   203      72.040  61.350  48.440  1.00  0.00             
ATOM   3216  HE2 TYR   203      72.970  61.810  48.150  1.00  0.00             
ATOM   3217  C   TYR   203      70.170  60.740  53.810  1.00  0.00             
ATOM   3218  OT1 TYR   203      68.930  60.930  53.930  1.00  0.00             
ATOM   3219  OT2 TYR   203      70.960  60.630  54.780  1.00  0.00             
TER    3219      TYR   203
HETATM 3220  C4' ATP   501      59.940  65.980  59.700  1.00  0.00             
HETATM 3221  H4' ATP   501      60.470  65.700  58.770  1.00  0.00             
HETATM 3222  O4' ATP   501      58.610  65.920  59.060  1.00  0.00             
HETATM 3223  C1' ATP   501      58.530  67.130  58.320  1.00  0.00             
HETATM 3224  H1' ATP   501      59.160  66.900  57.430  1.00  0.00             
HETATM 3225  C5  ATP   501      55.080  67.710  57.490  1.00  0.00             
HETATM 3226  N7  ATP   501      55.630  67.530  56.270  1.00  0.00             
HETATM 3227  C8  ATP   501      56.920  67.410  56.430  1.00  0.00             
HETATM 3228  H8  ATP   501      57.600  67.270  55.600  1.00  0.00             
HETATM 3229  N9  ATP   501      57.190  67.320  57.780  1.00  0.00             
HETATM 3230  N1  ATP   501      53.650  68.390  59.130  1.00  0.00             
HETATM 3231  C2  ATP   501      54.650  68.280  59.980  1.00  0.00             
HETATM 3232  H2  ATP   501      54.430  68.720  60.950  1.00  0.00             
HETATM 3233  N3  ATP   501      55.860  67.820  59.740  1.00  0.00             
HETATM 3234  C4  ATP   501      56.020  67.580  58.460  1.00  0.00             
HETATM 3235  C6  ATP   501      53.810  68.020  57.850  1.00  0.00             
HETATM 3236  N6  ATP   501      52.870  68.310  56.910  1.00  0.00             
HETATM 3237  H61 ATP   501      52.140  68.950  57.150  1.00  0.00             
HETATM 3238  H62 ATP   501      52.600  67.620  56.220  1.00  0.00             
HETATM 3239  C2' ATP   501      59.050  68.150  59.200  1.00  0.00             
HETATM 3240 2H2' ATP   501      58.370  68.360  60.040  1.00  0.00             
HETATM 3241  O2' ATP   501      59.420  69.310  58.510  1.00  0.00             
HETATM 3242 1H2' ATP   501      58.630  69.780  58.260  1.00  0.00             
HETATM 3243  C3' ATP   501      60.150  67.480  59.890  1.00  0.00             
HETATM 3244  H3' ATP   501      59.950  67.740  60.950  1.00  0.00             
HETATM 3245  O3' ATP   501      61.450  67.890  59.500  1.00  0.00             
HETATM 3246  H3T ATP   501      61.640  67.870  58.560  1.00  0.00             
HETATM 3247  C5' ATP   501      60.080  65.090  60.910  1.00  0.00             
HETATM 3248 1H5' ATP   501      61.120  65.220  61.280  1.00  0.00             
HETATM 3249 2H5' ATP   501      60.130  64.030  60.570  1.00  0.00             
HETATM 3250  O5' ATP   501      58.950  65.280  61.780  1.00  0.00             
HETATM 3251  PA  ATP   501      58.910  64.370  63.100  1.00  0.00             
HETATM 3252  O1A ATP   501      59.550  63.040  62.980  1.00  0.00             
HETATM 3253  O2A ATP   501      57.530  64.500  63.640  1.00  0.00             
HETATM 3254  O3A ATP   501      59.670  65.260  64.190  1.00  0.00             
HETATM 3255  PB  ATP   501      60.460  64.790  65.590  1.00  0.00             
HETATM 3256  O1B ATP   501      60.560  66.190  66.220  1.00  0.00             
HETATM 3257  O2B ATP   501      59.640  63.700  66.290  1.00  0.00             
HETATM 3258  O3B ATP   501      61.940  64.130  65.120  1.00  0.00             
HETATM 3259  PG  ATP   501      62.820  64.090  66.550  1.00  0.00             
HETATM 3260  O1G ATP   501      63.920  63.500  65.660  1.00  0.00             
HETATM 3261  O2G ATP   501      62.070  63.110  67.460  1.00  0.00             
HETATM 3262  O3G ATP   501      63.030  65.480  67.130  1.00  0.00             
HETATM 3263  MG  MG    502      63.170  63.040  64.150  1.00  0.00             
HETATM 3264  CL  CL   3073     116.270  32.870  60.050  1.00  0.00             
HETATM 3265  CL  CL   3074      88.970  47.510  63.130  1.00  0.00             
HETATM 3266  CL  CL   3075      77.350  53.120  14.090  1.00  0.00             
HETATM 3267  CL  CL   3076      36.290  56.600  38.740  1.00  0.00             
CONECT 3259 3260 3261 3262 3258
CONECT 3260 3259
CONECT 3261 3259
CONECT 3262 3259
CONECT 3255 3256 3257 3258 3254 
CONECT 3256 3255                                                
CONECT 3257 3255                                                
CONECT 3258 3259 3255
CONECT 3251 3252 3253 3254 3250                                                 
CONECT 3252 3251                                                                
CONECT 3253 3251                                                                
CONECT 3254 3255 3251                                                           
CONECT 3250 3251 3247                                                           
CONECT 3247 3250 3220                                                           
CONECT 3220 3247 3220 3243                                                      
CONECT 3220 3220 3223                                                           
CONECT 3243 3220 3245 3239                                                      
CONECT 3245 3243                                                                
CONECT 3239 3243 3241 3223                                                      
CONECT 3241 3239                                                                
CONECT 3223 3222 3239 3229                                                      
CONECT 3229 3223 3227 3234                                                      
CONECT 3227 3229 3226                                                           
CONECT 3226 3227 3225                                                           
CONECT 3225 3226 3235 3234                                                      
CONECT 3235 3225 3236 3230                                                      
CONECT 3236 3235                                                                
CONECT 3230 3235 3231                                                           
CONECT 3231 3230 3233                                                           
CONECT 3233 3231 3234                                                           
END
