# Supplementary material for: Three-dimensional structure model and predicted ATP interaction rewiring of a deviant RNA ligase 2
Source: BMC Struct Biol. 2015 Oct 9;15:20. doi: 10.1186/s12900-015-0046-0 (PMC4599027; doi:10.1186/s12900-015-0046-0)
Supplement: Additional file 3: — ITasser threading of DpRNL on 3QWU. Atomic coordinates of DpRNL and 3QWU model. (PDB 11 kb) [file 12900_2015_46_MOESM3_ESM.pdb]

Rank   :1 Template name:3qwuA
REMARK :Column 1 -  30 present Atom & Residue records of query sequence.
REMARK :Column 31 - 54 present XYZ coordinates of query sequence obtained after threading alignment.
REMARK :Column 55 - 59 present residue number in Template
REMARK :Column 60 - 59 present residue name of Template
ATOM   1001  CA  MET     1      27.257  42.824   6.335   57 PHE
ATOM   1002  CA  PRO     2      26.405  44.875   3.214   58 LEU
ATOM   1003  CA  LEU     3      29.475  45.660   1.206   59 LEU
ATOM   1004  CA  SER     4      28.156  48.611  -0.797   60 GLU
ATOM   1005  CA  GLN     5      25.994  50.343   1.807   61 THR
ATOM   1006  CA  GLY     6      28.526  49.535   4.542   62 GLY
ATOM   1007  CA  ALA     7      31.441  51.137   2.743   63 LEU
ATOM   1008  CA  ALA     8      29.279  54.123   1.883   64 ARG
ATOM   1009  CA  LEU     9      28.102  54.455   5.521   65 GLU
ATOM   1010  CA  ILE    10      31.259  53.825   7.548   66 GLN
ATOM   1011  CA  ARG    11      33.929  55.845   5.693   67 PHE
ATOM   1012  CA  SER    12      34.335  59.572   5.038   68 GLU
ATOM   1013  CA  PRO    13      37.746  59.405   3.365   69 ALA
ATOM   1014  CA  THR    14      39.547  57.023   1.042   70 PRO
ATOM   1015  CA  VAL    15      40.512  53.693   2.446   71 PHE
ATOM   1016  CA  THR    16      43.085  51.018   2.000   72 TRP
ATOM   1017  CA  ALA    17      41.878  47.452   1.372   73 VAL
ATOM   1018  CA  GLU    18      43.977  44.687   2.872   74 GLU
ATOM   1019  CA  GLU    19      43.591  40.885   2.859   75 GLU
ATOM   1020  CA  LYS    20      42.191  39.410   6.026   76 LYS
ATOM   1021  CA  VAL    21      44.301  36.301   6.650   77 VAL
ATOM   1022  CA  ASP    22      42.688  33.497   8.590   78 ASP
ATOM   1023  CA  GLY    23      45.112  32.531  11.347   79 GLY
ATOM   1024  CA  SER    24      45.650  33.969  14.818   80 TYR
ATOM   1025  CA  ASN    25      46.579  37.429  15.974   81 ASN
ATOM   1026  CA  LEU    26      49.974  38.186  17.371   82 THR
ATOM   1027  CA  ALA    27      51.653  41.184  18.924   83 ARG
ATOM   1028  CA  VAL    28      55.443  41.059  18.887   84 ILE
ATOM   1029  CA  TYR    29      57.885  43.236  20.843   85 PHE
ATOM   1030  CA  LEU    30      61.381  43.658  22.266   86 LYS
ATOM   1031  CA  ASP    31      62.144  43.504  26.017   87 TYR
ATOM   1033  CA  SER    33      65.816  43.660  27.045   88 GLY
ATOM   1034  CA  GLY    34      67.661  41.594  24.389   89 ASP
ATOM   1035  CA  ALA    35      64.693  39.232  23.882   90 ASN
ATOM   1036  CA  VAL    36      61.701  39.139  21.675   91 TYR
ATOM   1037  CA  THR    37      58.230  37.938  22.638   92 TYR
ATOM   1038  CA  CYS    38      54.881  37.264  21.021   93 ALA
ATOM   1039  CA  GLN    39      51.511  37.872  22.652   94 LEU
ATOM   1040  CA  ASN    40      48.233  36.054  21.836   95 SER
ATOM   1041  CA  ARG    41      45.106  38.123  21.426   96 ARG
ATOM   1042  CA  GLY    42      44.264  37.241  24.997   97 GLY
ATOM   1043  CA  LYS    43      47.571  38.667  26.164   98 GLY
ATOM   1044  CA  PHE    44      49.440  35.497  27.032   99 PHE
ATOM   1045  CA  VAL    45      53.053  35.084  25.977  100 ILE
ATOM   1046  CA  THR    46      52.617  32.413  23.324  101 CYS
ATOM   1047  CA  PRO    47      55.257  29.732  23.803  102 PRO
ATOM   1048  CA  SER    48      54.856  28.489  20.239  103 PHE
ATOM   1049  CA  SER    49      54.871  31.886  18.461  104 THR
ATOM   1050  CA  GLY    50      57.704  33.156  20.723  105 THR
ATOM   1051  CA  SER    51      59.787  29.973  20.102  106 ASP
ATOM   1052  CA  GLN    52      59.388  30.280  16.365  107 ARG
ATOM   1053  CA  TRP    53      59.978  34.087  15.911  108 LEU
ATOM   1054  CA  GLY    54      63.427  33.539  14.339  109 PRO
ATOM   1055  CA  GLY    55      61.968  31.303  11.679  110 ASP
ATOM   1056  CA  GLN    56      58.953  33.548  11.164  111 LEU
ATOM   1057  CA  LEU    57      60.360  37.077  10.911  112 ILE
ATOM   1058  CA  ALA    58      63.489  41.386  14.083  114 LEU
ATOM   1059  CA  THR    59      66.278  43.888  13.172  115 ARG
ATOM   1060  CA  TRP    60      63.365  46.368  12.874  116 ILE
ATOM   1061  CA  LEU    61      62.796  46.097  16.647  117 LEU
ATOM   1062  CA  GLU    62      66.528  46.313  17.360  118 ASP
ATOM   1063  CA  SER    63      66.518  49.616  15.438  119 GLU
ATOM   1064  CA  HIS    64      63.087  50.753  16.612  120 ASN
ATOM   1074  CA  GLN    74      62.528  49.189  20.133  121 PRO
ATOM   1075  CA  ARG    75      59.266  51.174  20.589  122 ASP
ATOM   1076  CA  TYR    76      57.468  49.204  17.809  123 LEU
ATOM   1077  CA  ILE    77      54.923  46.463  18.396  124 VAL
ATOM   1078  CA  LEU    78      54.407  44.330  15.308  125 ILE
ATOM   1079  CA  TYR    79      50.834  43.269  14.709  126 CYS
ATOM   1080  CA  GLY    80      50.726  40.145  12.502  127 ALA
ATOM   1081  CA  GLU    81      48.630  37.109  11.670  128 GLU
ATOM   1082  CA  TRP    82      50.295  33.723  12.099  129 VAL
ATOM   1083  CA  LEU    83      48.765  31.137   9.740  130 ALA
ATOM   1084  CA  LEU    84      45.252  27.267  17.633  136 TYR
ATOM   1085  CA  ALA    85      43.314  26.872  14.365  137 ILE
ATOM   1086  CA  ARG    86      42.650  23.729  12.311  138 GLU
ATOM   1087  CA  HIS    87      42.079  25.826   9.150  139 GLU
ATOM   1088  CA  SER    88      44.838  27.173   6.903  140 SER
ATOM   1089  CA  ILE    89      45.001  29.749   4.140  141 PRO
ATOM   1090  CA  ARG    90      45.593  27.797   0.932  142 PRO
ATOM   1091  CA  TYR    91      48.944  29.479   0.165  143 TYR
ATOM   1092  CA  GLN    92      50.685  28.202   3.318  144 VAL
ATOM   1093  CA  SER    93      51.212  24.589   2.488  145 LYS
ATOM   1094  CA  LEU    94      53.128  23.743   5.664  146 GLU
ATOM   1095  CA  PRO    95      54.471  24.841   9.023  147 ASP
ATOM   1096  CA  ASP    96      53.385  28.458   9.662  148 VAL
ATOM   1097  CA  TYR    97      54.076  31.890   8.233  149 GLN
ATOM   1098  CA  PHE    98      53.595  35.340   9.563  150 LEU
ATOM   1099  CA  VAL    99      52.011  38.326   7.903  151 PHE
ATOM   1100  CA  ALA   100      52.334  41.851   9.310  152 VAL
ATOM   1101  CA  PHE   101      49.169  44.018   9.011  153 PHE
ATOM   1102  CA  ASP   102      49.804  46.733  11.634  154 ASP
ATOM   1103  CA  VAL   103      52.276  48.463  13.931  155 PHE
ATOM   1104  CA  TYR   104      51.399  49.786  17.304  156 MET
ATOM   1105  CA  ASP   105      53.726  51.468  19.747  157 LYS
ATOM   1106  CA  ARG   106      54.556  50.692  23.373  158 LYS
ATOM   1107  CA  THR   107      52.426  52.692  25.830  159 ASN
ATOM   1108  CA  ALA   108      50.028  53.888  23.025  160 GLU
ATOM   1109  CA  ARG   109      46.715  52.864  21.608  161 GLN
ATOM   1110  CA  ARG   110      46.685  53.780  17.955  162 GLY
ATOM   1111  CA  PHE   111      48.316  52.589  14.827  163 PHE
ATOM   1112  CA  LEU   112      51.083  53.792  12.562  164 LEU
ATOM   1113  CA  SER   113      49.549  55.243   9.419  165 SER
ATOM   1114  CA  ALA   114      49.378  53.243   6.201  166 GLN
ATOM   1115  CA  LYS   115      52.281  55.252   4.716  167 GLU
ATOM   1116  CA  LYS   116      54.430  54.722   7.826  168 GLU
ATOM   1117  CA  ARG   117      53.491  51.060   7.883  169 LYS
ATOM   1118  CA  ASN   118      54.215  50.486   4.189  170 MET
ATOM   1119  CA  ALA   119      57.636  52.225   4.639  171 GLU
ATOM   1120  CA  PHE   120      58.751  50.046   7.564  172 LEU
ATOM   1121  CA  LEU   121      57.728  46.862   5.726  173 ILE
ATOM   1122  CA  SER   122      59.580  47.907   2.575  174 GLU
ATOM   1123  CA  GLN   123      62.708  48.950   4.527  175 LYS
ATOM   1124  CA  SER   124      63.082  45.758   6.605  176 TYR
ATOM   1125  CA  THR   125      61.531  43.456   4.044  177 ASN
ATOM   1126  CA  ILE   126      58.822  42.045   6.261  178 LEU
ATOM   1127  CA  PRO   127      56.205  39.515   5.144  179 PRO
ATOM   1128  CA  VAL   128      52.870  41.397   4.969  180 HIS
ATOM   1129  CA  VAL   129      49.159  40.932   4.179  181 VAL
ATOM   1130  CA  LYS   130      48.350  41.519   0.491  182 GLU
ATOM   1131  CA  PRO   131      47.474  45.180  -0.153  183 ILE
ATOM   1132  CA  LEU   132      44.691  45.595  -2.732  184 LEU
ATOM   1133  CA  ALA   133      45.051  49.352  -2.889  185 GLY
ATOM   1134  CA  VAL   134      43.445  52.639  -1.896  186 ARG
ATOM   1135  CA  GLY   135      39.786  53.135  -2.679  187 PHE
ATOM   1136  CA  PRO   136      36.697  55.291  -2.290  188 THR
ATOM   1137  CA  PHE   137      33.025  54.292  -1.973  189 ALA
ATOM   1138  CA  ALA   138      32.302  55.671  -5.474  190 SER
ATOM   1139  CA  GLU   139      30.544  53.740  -8.229  191 GLU
ATOM   1140  CA  ALA   140      33.975  52.713  -9.615  192 GLU
ATOM   1141  CA  ASP   141      35.513  51.955  -6.224  193 GLY
ATOM   1142  CA  ILE   142      32.583  49.734  -5.403  194 ILE
ATOM   1143  CA  LEU   143      32.747  47.826  -8.679  195 LYS
ATOM   1144  CA  ARG   144      36.448  47.048  -8.096  196 LYS
ATOM   1145  CA  LEU   145      36.107  46.065  -4.442  197 ILE
ATOM   1146  CA  LEU   146      33.235  43.709  -5.387  198 LYS
ATOM   1147  CA  GLY   147      35.304  42.070  -8.077  199 GLU
ATOM   1148  CA  SER   148      38.028  41.593  -5.432  200 ILE
ATOM   1149  CA  PRO   149      35.661  39.831  -2.998  201 LEU
ATOM   1150  CA  SER   150      34.199  37.688  -5.728  202 LYS
ATOM   1151  CA  ARG   151      37.747  36.578  -6.664  203 ARG
ATOM   1152  CA  TYR   152      38.865  35.996  -3.069  204 PHE
ATOM   1153  CA  GLY   153      35.720  34.060  -2.414  205 ASN
ATOM   1154  CA  ALA   154      36.411  31.892  -5.429  206 GLU
ATOM   1155  CA  ALA   155      40.046  31.537  -4.241  207 GLU
ATOM   1156  CA  LYS   156      38.983  30.560  -0.704  208 GLY
ATOM   1157  CA  VAL   157      40.362  33.657   0.996  209 ARG
ATOM   1158  CA  GLU   158      38.838  34.915   4.199  210 GLU
ATOM   1159  CA  GLY   159      37.944  38.483   3.281  211 GLY
ATOM   1160  CA  ILE   160      39.399  41.957   3.589  212 VAL
ATOM   1161  CA  TYR   161      39.962  44.672   6.196  213 VAL
ATOM   1162  CA  LEU   162      39.151  48.248   5.248  214 PHE
ATOM   1163  CA  ARG   163      41.395  51.011   6.807  215 LYS
ATOM   1164  CA  SER   164      40.500  54.690   6.616  216 GLU
ATOM   1165  CA  ASP   165      43.394  56.784   5.418  217 ASP
ATOM   1166  CA  SER   166      42.893  59.300   8.143  218 SER
ATOM   1167  CA  GLY   167      43.540  60.423  11.700  219 GLU
ATOM   1168  CA  ALA   168      40.701  58.495  13.276  220 ARG
ATOM   1169  CA  TRP   169      41.812  55.587  11.027  221 ASN
ATOM   1172  CA  GLN   172      38.524  53.740  11.294  222 LYS
ATOM   1173  CA  ARG   173      38.561  50.049  10.420  223 ARG
ATOM   1174  CA  ALA   174      35.967  47.547   9.194  224 ALA
ATOM   1175  CA  LYS   175      36.064  43.966   7.953  225 LYS
ATOM   1176  CA  VAL   176      34.033  41.941   5.496  226 TYR
ATOM   1177  CA  VAL   177      34.056  38.100   5.172  227 ILE
ATOM   1178  CA  ASN   178      33.491  35.925   2.087  228 THR
ATOM   1179  CA  SER   179      33.082  30.718   1.571  230 TYR
ATOM   1180  CA  ASP   180      34.822  31.559   4.828  231 ALA
ATOM   1181  CA  PHE   181      31.553  32.021   6.636  232 ASN
ATOM   1182  CA  LEU   182      30.416  28.602   5.460  233 LEU
ATOM   1183  CA  GLN   183      33.754  26.949   6.410  234 MET
ATOM   1184  CA  THR   184      33.539  28.474   9.907  235 ASP
ATOM   1185  CA  ILE   185      30.177  26.838  10.434  236 ILE
ATOM   1186  CA  ASP   186      31.528  23.482   9.234  237 LYS
ATOM   1187  CA  ASP   187      34.829  23.409  11.052  238 THR
ATOM   1188  CA  ASP   188      33.093  24.456  14.265  239 ASN
ATOM   1189  CA  GLY   189      30.712  21.475  14.366  240 ALA
ATOM   1190  CA  HIS   190      32.677  19.604  17.099  241 LYS
ATOM   1197  CA  GLU   197      32.631  22.854  18.997  242 ASN
ATOM   1198  CA  LYS   198      28.891  23.405  19.003  243 MET
ATOM   1199  CA  ASN   199      28.200  23.071  22.723  244 LEU
ATOM   1200  CA  GLN   200      30.592  25.973  23.385  245 GLN
ATOM   1201  CA  LEU   201      28.530  28.438  21.212  246 LEU
ATOM   1202  CA  LYS   202      28.094  32.082  22.103  247 PRO
ATOM   1203  CA  TYR   203      24.570  33.682  22.284  248 PRO
TER
